# Supplementary material for: 2,4,6-Trinitro­phenyl 4-methyl­benzoate
Source: Acta Crystallogr Sect E Struct Rep Online. 2012 Oct 13;68(Pt 11):o3107. doi: 10.1107/S1600536812041773 (PMC3515213; doi:10.1107/S1600536812041773)
Supplement: Supplementary file 2 [file e-68-o3107-Isup2.hkl]

# 
# h,k,l, Fc-squared, Fo-squared, sigma(Fo-squared) and status flag 
# 
data_I
_shelx_title ' import in P 21/c' 
_shelx_refln_list_code          4 
_shelx_F_calc_maximum      117.82 
_exptl_crystal_F_000       712.00 
_reflns_d_resolution_high  0.8002 
 
loop_ 
 _symmetry_equiv_pos_as_xyz 
 'x, y, z' 
 '-x, y+1/2, -z+1/2' 
 '-x, -y, -z' 
 'x, -y-1/2, z-1/2' 
 
_cell_length_a     7.6126 
_cell_length_b     8.2124 
_cell_length_c    23.9893 
_cell_angle_alpha  90.000 
_cell_angle_beta   94.448 
_cell_angle_gamma  90.000 
 
_shelx_F_squared_multiplier     1.000 
 
loop_ 
 _refln_index_h 
 _refln_index_k 
 _refln_index_l 
 _refln_F_squared_calc 
 _refln_F_squared_meas 
 _refln_F_squared_sigma 
 _refln_observed_status 
   2   0   0      925.45      821.93     13.26 o 
   3   0   0     6805.39     6477.46     89.40 o 
   4   0   0     3088.42     3148.95     44.64 o 
   5   0   0       70.54       73.95      1.93 o 
   6   0   0       77.50       71.47      2.12 o 
   7   0   0      124.55      134.79      3.91 o 
   8   0   0      298.03      304.55      8.02 o 
   9   0   0       23.54       20.77      3.62 o 
   1   1   0      333.51      301.18      3.41 o 
   2   1   0      239.99      230.58      2.60 o 
   3   1   0     1597.00     1633.61     16.59 o 
   4   1   0      201.96      197.77      2.57 o 
   5   1   0      130.03      126.03      3.84 o 
   6   1   0       37.18       39.30      1.39 o 
   7   1   0        1.79        2.49      1.64 o 
   8   1   0       10.28        9.23      1.45 o 
   9   1   0        0.34        4.26      2.53 o 
   0   2   0    12359.09    10607.18    229.37 o 
   1   2   0    11555.07    10169.53    156.54 o 
   2   2   0       28.97       28.16      0.89 o 
   3   2   0       14.98       12.82      0.53 o 
   4   2   0      782.03      939.15     10.62 o 
   5   2   0      122.64      106.96      2.03 o 
   6   2   0      114.35      109.59      2.24 o 
   7   2   0        0.17       -0.67      1.16 o 
   8   2   0        3.29        6.31      1.64 o 
   9   2   0       60.26       63.93      5.09 o 
   1   3   0       19.06       24.19      2.70 o 
   2   3   0        2.03        3.89      0.53 o 
   3   3   0      151.70      162.87      2.44 o 
   4   3   0      483.09      559.21      8.32 o 
   5   3   0       22.41       20.21      0.94 o 
   6   3   0        7.47       10.96      1.63 o 
   7   3   0        3.11        4.71      1.26 o 
   8   3   0        0.74        1.75      1.99 o 
   9   3   0        1.47        2.66      5.35 o 
   0   4   0      504.90      522.11      8.92 o 
   1   4   0      350.07      325.32      4.18 o 
   2   4   0       84.86       65.65      1.73 o 
   3   4   0      441.71      490.27      6.44 o 
   4   4   0      117.73      127.48      2.19 o 
   5   4   0        9.46       10.53      0.82 o 
   6   4   0       10.35       11.67      1.20 o 
   7   4   0        4.97        1.73      1.71 o 
   8   4   0       18.30       14.11      2.45 o 
   1   5   0      892.96      939.47     11.09 o 
   2   5   0     1906.04     2029.51     28.31 o 
   3   5   0       79.92       78.51      7.51 o 
   4   5   0        3.71        4.49      1.38 o 
   5   5   0      216.96      219.74      4.17 o 
   6   5   0        1.46        3.37      1.57 o 
   7   5   0       57.87       44.35      4.93 o 
   8   5   0        1.80       -0.33      3.91 o 
   0   6   0      948.44      957.02     16.94 o 
   1   6   0        8.38        9.83      0.99 o 
   2   6   0       53.21       59.32      3.95 o 
   3   6   0        7.33        8.46      2.54 o 
   4   6   0      168.35      168.81      5.22 o 
   5   6   0       51.57       47.45      2.86 o 
   6   6   0        6.88        5.52      1.87 o 
   7   6   0       20.74       17.73      4.30 o 
   1   7   0        0.44        0.39      0.66 o 
   2   7   0       54.07       55.08      2.06 o 
   3   7   0       11.34       12.05      1.47 o 
   4   7   0        6.56        2.43      1.73 o 
   5   7   0        2.72        0.72      2.09 o 
   6   7   0       27.17       25.37      4.74 o 
   0   8   0       27.33       24.51      2.51 o 
   1   8   0        0.21        0.39      1.43 o 
   2   8   0        1.22        2.13      1.66 o 
   3   8   0      217.87      209.58      5.54 o 
   4   8   0        1.66       -1.87      2.01 o 
   5   8   0        1.49       -0.50      4.28 o 
   1   9   0       51.05       53.36      4.96 o 
   2   9   0       13.05       19.08      3.18 o 
   3   9   0       15.35       11.12      2.95 o 
   4   9   0        0.51        2.62      3.59 o 
   0  10   0       66.24       67.26      8.06 o 
   1  10   0       15.85       10.15      3.70 o 
   2  10   0       13.41        9.63      4.02 o 
  -9   1   1       76.43       71.13      3.29 o 
  -8   1   1       61.52       67.77      2.37 o 
  -7   1   1        2.08        3.21      0.90 o 
  -6   1   1        4.78        5.80      0.81 o 
  -5   1   1        0.46       -0.27      0.62 o 
  -4   1   1       34.29       40.51      1.62 o 
  -3   1   1     5142.99     5202.85     57.43 o 
  -2   1   1     1433.08     1362.61     14.56 o 
  -1   1   1      190.60      154.48      1.92 o 
   1   1   1    10761.28     8776.59    135.48 o 
   2   1   1     3839.00     3418.21     37.79 o 
   3   1   1     1858.73     1724.19     19.34 o 
   4   1   1     1079.27     1203.80     12.63 o 
   5   1   1       95.40       95.98      1.70 o 
   6   1   1      148.01      145.35      2.70 o 
   7   1   1        8.15        7.37      1.42 o 
   8   1   1        0.09        0.61      1.46 o 
   9   1   1        0.19        1.11      2.41 o 
  -9   2   1       10.35       11.53      2.60 o 
  -8   2   1        1.39        0.05      1.58 o 
  -7   2   1      135.72      125.71      5.36 o 
  -6   2   1      128.18      130.70      2.47 o 
  -5   2   1       33.62       36.65      1.15 o 
  -4   2   1      639.67      581.23      6.83 o 
  -3   2   1       66.23       65.28      1.74 o 
  -2   2   1      583.30      552.91      6.56 o 
  -1   2   1     5505.51     5131.15     60.24 o 
   0   2   1     5719.43     5223.54     57.19 o 
   2   2   1     1544.05     1453.25     20.89 o 
   3   2   1      893.71      876.34      9.60 o 
   4   2   1      634.77      742.62      7.97 o 
   5   2   1      153.22      156.99      2.53 o 
   6   2   1        8.94        8.81      1.05 o 
   7   2   1        0.00       -0.83      1.21 o 
   8   2   1       16.45       14.53      2.24 o 
   9   2   1        2.93        5.21      3.94 o 
  -9   3   1       32.88       35.09      4.25 o 
  -8   3   1        8.43        7.25      1.96 o 
  -7   3   1      340.60      340.29      5.70 o 
  -6   3   1       11.79       13.08      1.64 o 
  -5   3   1       56.99       57.25      1.38 o 
  -4   3   1     1174.35     1186.33     13.92 o 
  -3   3   1     4813.53     4950.21     55.26 o 
  -2   3   1        7.87        8.75      0.80 o 
  -1   3   1     5216.85     5302.04     68.04 o 
   0   3   1       79.45       87.54      1.27 o 
   1   3   1    13881.21    13238.63    196.92 o 
   2   3   1       22.30       28.81      1.67 o 
   3   3   1      188.20      156.78      2.23 o 
   4   3   1     1720.62     1753.08     19.04 o 
   5   3   1      168.11      185.33      2.80 o 
   6   3   1       16.59       14.80      1.15 o 
   7   3   1       44.86       48.74      1.90 o 
   8   3   1        9.78        7.98      2.40 o 
   9   3   1       33.19       42.64      3.39 o 
  -8   4   1        1.31        0.42      4.41 o 
  -7   4   1        1.97        0.78      1.41 o 
  -6   4   1       14.77       14.98      1.08 o 
  -5   4   1       25.64       28.02      1.22 o 
  -4   4   1       35.98       38.04      1.50 o 
  -3   4   1      275.02      327.73      5.69 o 
  -2   4   1      252.23      259.64      4.11 o 
  -1   4   1       16.36       20.81      0.60 o 
   0   4   1      137.35      152.37      2.18 o 
   1   4   1     1957.50     2050.34     23.10 o 
   2   4   1       60.74       46.15      7.27 o 
   3   4   1        1.03        2.44      0.53 o 
   4   4   1       82.45       85.67      2.85 o 
   5   4   1       24.45       26.14      1.00 o 
   6   4   1       33.11       24.83      1.39 o 
   7   4   1        0.65        2.18      1.54 o 
   8   4   1       28.28       23.64      2.72 o 
  -8   5   1       37.18       35.27      4.99 o 
  -7   5   1       18.03       16.34      2.20 o 
  -6   5   1       13.63       16.08      1.16 o 
  -5   5   1       46.80       44.56      1.58 o 
  -4   5   1      165.26      158.77      4.68 o 
  -3   5   1      137.34      144.82      4.57 o 
  -2   5   1      853.60      960.15     13.36 o 
  -1   5   1        7.42        7.95      1.72 o 
   0   5   1       20.49       16.86      0.71 o 
   1   5   1       12.02       16.10      0.85 o 
   2   5   1      214.09      217.29      3.88 o 
   3   5   1        2.23        3.28      1.07 o 
   4   5   1      153.38      164.94      3.79 o 
   5   5   1       48.82       50.61      2.52 o 
   6   5   1        2.49        2.47      1.00 o 
   7   5   1       72.62       71.45     11.02 o 
   8   5   1        8.22        6.77      5.79 o 
  -7   6   1        1.77       -3.36      4.47 o 
  -6   6   1        3.34        1.82      1.55 o 
  -5   6   1       32.99       31.08      2.18 o 
  -4   6   1        3.01        4.55      1.35 o 
  -3   6   1        0.59        0.99      1.07 o 
  -2   6   1       74.56       77.80      4.91 o 
  -1   6   1       16.76       18.96      1.22 o 
   0   6   1       55.49       53.22      1.30 o 
   1   6   1      313.09      317.18     10.69 o 
   2   6   1        1.36        1.80      1.58 o 
   3   6   1        5.88        5.05      1.70 o 
   4   6   1       25.23       26.08      4.74 o 
   5   6   1       64.35       62.51      3.14 o 
   6   6   1        0.54       -0.89      2.54 o 
   7   6   1        0.52        9.49      4.03 o 
  -6   7   1        0.03       -2.73      3.09 o 
  -5   7   1       47.66       39.51      2.67 o 
  -4   7   1        7.08        8.72      1.91 o 
  -3   7   1       15.95       14.14      1.74 o 
  -2   7   1      109.64       98.18      2.74 o 
  -1   7   1       60.03       67.67      1.40 o 
   0   7   1       63.40       63.64      1.68 o 
   1   7   1       39.45       41.62      3.66 o 
   2   7   1       39.80       32.76      3.13 o 
   3   7   1       52.33       44.09      2.26 o 
   4   7   1       37.31       43.08      2.37 o 
   5   7   1        4.86        6.23      2.51 o 
   6   7   1       27.15       25.18      4.05 o 
  -5   8   1        0.17        0.52      3.51 o 
  -4   8   1        0.56        1.51      1.85 o 
  -3   8   1       17.24       20.79      2.26 o 
  -2   8   1        0.39       -1.76      1.76 o 
  -1   8   1      411.01      430.65      8.74 o 
   0   8   1      185.54      210.66      4.55 o 
   1   8   1      237.44      251.39      5.57 o 
   2   8   1       58.27       55.67      2.68 o 
   3   8   1      284.32      273.86      6.90 o 
   4   8   1        1.47        0.27      2.34 o 
   5   8   1        8.34       10.42      4.41 o 
  -4   9   1        2.29        0.36      3.62 o 
  -3   9   1        0.02       -0.02      2.71 o 
  -2   9   1       12.79       13.13      3.03 o 
  -1   9   1        4.42        3.47      3.47 o 
   0   9   1       39.14       38.11      4.14 o 
   1   9   1        4.09        4.83      2.98 o 
   2   9   1       51.44       56.09      3.94 o 
   3   9   1        7.38       11.53      2.68 o 
   4   9   1        0.88        0.00      2.98 o 
  -2  10   1        0.63        1.16      3.84 o 
  -1  10   1        4.65        7.03      3.09 o 
   0  10   1        2.95        5.37      3.53 o 
   1  10   1        1.44       -2.13      3.22 o 
   2  10   1        0.25        5.66      4.11 o 
  -9   0   2       52.79       39.00      7.08 o 
  -8   0   2      273.13      269.75      7.37 o 
  -7   0   2      138.08      142.70      3.55 o 
  -6   0   2      133.09      132.25      2.95 o 
  -5   0   2      281.26      289.82      4.97 o 
  -4   0   2     5463.44     5624.21     87.53 o 
  -3   0   2     3986.53     3792.95     59.76 o 
  -2   0   2     8314.29     7184.92    127.35 o 
  -1   0   2      166.18      129.63      2.31 o 
   1   0   2      765.27      646.85     10.56 o 
   2   0   2      541.77      517.22      8.60 o 
   3   0   2     9854.22     8942.33    138.35 o 
   4   0   2     1365.43     1479.48     23.69 o 
   5   0   2      361.38      442.10      6.70 o 
   6   0   2        0.08        0.25      0.89 o 
   7   0   2        0.62        1.44      1.52 o 
   8   0   2       12.43       11.25      2.43 o 
   9   0   2       29.05       34.44      3.86 o 
  -9   1   2        8.01        8.86      8.40 o 
  -8   1   2        6.94        8.37      1.66 o 
  -7   1   2        0.05        1.12      0.86 o 
  -6   1   2       10.49        9.60      0.84 o 
  -5   1   2       63.13       49.77      1.21 o 
  -4   1   2      379.64      419.02      5.27 o 
  -3   1   2       30.26       32.65      1.55 o 
  -2   1   2      899.64      866.99      8.48 o 
  -1   1   2      141.43      119.51      1.68 o 
   0   1   2      488.54      475.79      5.62 o 
   1   1   2     4517.58     4140.72     45.61 o 
   2   1   2     2746.15     2615.61     29.54 o 
   3   1   2      361.94      348.62      4.35 o 
   4   1   2      143.96      139.94      2.23 o 
   5   1   2      112.35      134.18      2.10 o 
   6   1   2        3.08        6.19      1.57 o 
   7   1   2        1.25        3.27      1.17 o 
   8   1   2       36.36       34.14      2.33 o 
   9   1   2        1.01        1.57      2.49 o 
  -9   2   2       17.76       19.14      2.56 o 
  -8   2   2       96.69       85.64      5.12 o 
  -7   2   2       16.84       13.78      3.92 o 
  -6   2   2      175.92      181.57      3.08 o 
  -5   2   2      302.75      333.84      4.58 o 
  -4   2   2      136.21      157.30      2.24 o 
  -3   2   2      525.11      556.66      8.90 o 
  -2   2   2        8.53        5.78      0.40 o 
  -1   2   2     4640.39     4307.48     54.52 o 
   0   2   2     2447.35     2346.06     26.31 o 
   1   2   2     9569.20     8881.84    112.63 o 
   2   2   2     5363.41     4995.88     55.38 o 
   3   2   2      312.89      335.35      4.49 o 
   4   2   2        6.50        6.88      0.62 o 
   5   2   2      843.87      876.56      9.55 o 
   6   2   2       12.72       12.91      1.18 o 
   7   2   2        5.11        5.81      1.30 o 
   8   2   2        0.38        1.02      1.89 o 
   9   2   2        2.53        0.59      2.52 o 
  -9   3   2       46.12       51.30      7.52 o 
  -8   3   2       21.07       19.65      2.08 o 
  -7   3   2       68.85       67.41      2.06 o 
  -6   3   2       38.01       37.12      1.40 o 
  -5   3   2        6.24        4.40      0.78 o 
  -4   3   2        8.52       11.93      0.67 o 
  -3   3   2       10.61       25.74      4.00 o 
  -2   3   2      621.51      658.76      8.42 o 
  -1   3   2      863.82      914.51     12.26 o 
   0   3   2     1121.34     1075.41     13.11 o 
   1   3   2     1243.81     1248.98     26.36 o 
   2   3   2     1979.83     1976.20     24.17 o 
   3   3   2      339.68      306.39      3.80 o 
   4   3   2      330.98      307.30      4.05 o 
   5   3   2        0.33        0.83      0.90 o 
   6   3   2        5.36        5.58      1.01 o 
   7   3   2       11.85       15.24      1.88 o 
   8   3   2       56.58       61.12      6.57 o 
  -8   4   2        2.96        2.92      4.91 o 
  -7   4   2        6.67        5.33      1.88 o 
  -6   4   2       94.32       70.74      2.71 o 
  -5   4   2        8.44       12.48      0.78 o 
  -4   4   2       23.87       27.42      0.93 o 
  -3   4   2       31.82       19.31      3.37 o 
  -2   4   2      166.43      169.23      3.82 o 
  -1   4   2     1178.20     1249.16     13.57 o 
   0   4   2       49.78       65.01      1.49 o 
   1   4   2        9.24       17.19      0.76 o 
   2   4   2      502.48      532.62      6.75 o 
   3   4   2       64.98       53.81      1.62 o 
   4   4   2        6.82        5.96      0.65 o 
   5   4   2       74.70       75.32      1.77 o 
   6   4   2       83.72       79.70      2.17 o 
   7   4   2        0.22       -0.17      1.80 o 
   8   4   2        5.70        5.26      2.31 o 
  -8   5   2        5.32        5.68      3.78 o 
  -7   5   2        3.13        3.82      1.82 o 
  -6   5   2      193.96      179.79      3.71 o 
  -5   5   2      116.07      128.75      2.28 o 
  -4   5   2       68.16       64.38      5.46 o 
  -3   5   2      119.29      118.37      2.68 o 
  -2   5   2     1933.97     2124.26     28.64 o 
  -1   5   2       38.78       40.71      0.90 o 
   0   5   2      480.58      488.15      6.21 o 
   1   5   2      117.44      116.15      3.92 o 
   2   5   2     1870.39     1956.20     34.41 o 
   3   5   2      390.39      398.72      7.33 o 
   4   5   2        3.64        3.11      0.55 o 
   5   5   2       65.83       67.30      3.18 o 
   6   5   2       11.56       10.06      1.16 o 
   7   5   2        8.53        8.66      2.57 o 
   8   5   2        8.04        7.08      3.05 o 
  -7   6   2       11.65        7.53      3.94 o 
  -6   6   2        0.00        1.46      2.42 o 
  -5   6   2       28.79       28.30      1.96 o 
  -4   6   2       24.58       25.84      1.65 o 
  -3   6   2       26.61       26.30      1.76 o 
  -2   6   2      750.98      787.70     11.51 o 
  -1   6   2      172.14      172.13      2.57 o 
   0   6   2      685.04      718.39      8.79 o 
   1   6   2       27.83       23.92      3.61 o 
   2   6   2      503.56      528.19      8.11 o 
   3   6   2       13.58       12.41      1.32 o 
   4   6   2       83.37       83.67      2.72 o 
   5   6   2       17.22       20.22      2.68 o 
   6   6   2        7.78        5.46      2.98 o 
   7   6   2       14.36       20.71      4.55 o 
  -6   7   2        3.04       -2.26      3.62 o 
  -5   7   2        9.86        5.38      1.84 o 
  -4   7   2       22.01       20.71      1.90 o 
  -3   7   2       47.73       51.18      2.26 o 
  -2   7   2       92.61       91.79      2.50 o 
  -1   7   2       17.92       20.08      0.69 o 
   0   7   2       99.20      105.43      1.99 o 
   1   7   2      168.34      168.86      3.08 o 
   2   7   2      201.42      181.72      7.09 o 
   3   7   2        2.22        1.88      1.33 o 
   4   7   2       70.00       68.34      2.95 o 
   5   7   2        4.16        6.02      2.32 o 
   6   7   2       66.57       50.80      5.88 o 
  -5   8   2        0.13       -0.27      3.11 o 
  -4   8   2        0.21        0.27      2.48 o 
  -3   8   2       66.91       67.29      3.12 o 
  -2   8   2        0.79       -0.86      1.80 o 
  -1   8   2        9.41        7.86      1.68 o 
   0   8   2      119.41      137.35      3.64 o 
   1   8   2        8.59        8.99      1.54 o 
   2   8   2       94.13       89.59      3.33 o 
   3   8   2       42.86       43.18      2.93 o 
   4   8   2        0.20       -0.63      2.57 o 
   5   8   2        6.37        5.30      2.98 o 
  -4   9   2        9.96       10.07      4.53 o 
  -3   9   2       10.87        7.12      2.60 o 
  -2   9   2       11.40        8.88      2.87 o 
  -1   9   2       27.43       19.38      3.80 o 
   0   9   2       40.58       41.03      4.49 o 
   1   9   2        5.32        8.06      3.08 o 
   2   9   2       55.88       54.68      3.81 o 
   3   9   2       11.07       10.90      3.00 o 
   4   9   2        7.59        6.57      2.84 o 
  -2  10   2        2.26       -1.21      3.56 o 
  -1  10   2        2.74        1.38      4.03 o 
   0  10   2        2.95        0.24      3.58 o 
   1  10   2        3.98       10.76      3.67 o 
  -9   1   3       26.56       18.83      3.07 o 
  -8   1   3      336.27      341.97     13.75 o 
  -7   1   3        1.00        1.15      0.78 o 
  -6   1   3       40.89       37.87      2.78 o 
  -5   1   3      287.52      274.12      6.53 o 
  -4   1   3      347.96      392.29      4.98 o 
  -3   1   3       24.34       30.92      0.71 o 
  -2   1   3      286.87      286.04      3.52 o 
  -1   1   3     2850.03     2600.51     40.90 o 
   0   1   3      775.45      677.40      7.87 o 
   1   1   3        0.46        0.51      0.27 o 
   2   1   3    10370.06     9230.08    101.33 o 
   3   1   3      517.62      543.62      6.86 o 
   4   1   3       28.69       22.66      0.88 o 
   5   1   3        4.46        2.15      1.16 o 
   6   1   3      226.33      224.52      3.29 o 
   7   1   3       66.15       65.92      3.11 o 
   8   1   3       27.07       29.70      1.76 o 
   9   1   3       57.58       60.36      3.34 o 
  -9   2   3      108.22      128.15      9.12 o 
  -8   2   3        3.92        6.38      1.56 o 
  -7   2   3      137.51      129.15      2.77 o 
  -6   2   3       13.88       11.39      0.94 o 
  -5   2   3      233.71      247.39      3.57 o 
  -4   2   3       15.42       16.41      1.01 o 
  -3   2   3      202.25      215.61      2.59 o 
  -2   2   3       57.28       42.32      0.80 o 
  -1   2   3     6208.26     5480.15     67.21 o 
   0   2   3      425.79      416.29      5.06 o 
   1   2   3      740.38      736.63     16.99 o 
   2   2   3       11.35        4.68      0.79 o 
   3   2   3      512.32      510.87      6.33 o 
   4   2   3        1.64        1.34      0.62 o 
   5   2   3      312.16      328.70      4.36 o 
   6   2   3        5.03        5.64      0.94 o 
   7   2   3       21.55       17.46      1.50 o 
   8   2   3        6.90        8.09      1.76 o 
   9   2   3        0.00       -1.13      2.20 o 
  -9   3   3       29.39       33.42      3.72 o 
  -8   3   3        5.21        6.71      1.80 o 
  -7   3   3       41.49       35.80      1.76 o 
  -6   3   3       91.47       89.30      1.93 o 
  -5   3   3        0.00        0.08      0.65 o 
  -4   3   3       12.56       12.04      0.99 o 
  -3   3   3     4154.34     4437.59     49.14 o 
  -2   3   3     2625.95     2639.41     31.44 o 
  -1   3   3      549.27      545.48      6.54 o 
   0   3   3     1860.35     1827.21     20.93 o 
   1   3   3     5841.81     5662.71    133.90 o 
   2   3   3        0.42        1.41      0.48 o 
   3   3   3      736.40      717.70      8.77 o 
   4   3   3      733.75      727.51     12.64 o 
   5   3   3        8.92        6.66      0.79 o 
   6   3   3       10.30       10.23      2.33 o 
   7   3   3       16.23       16.16      1.46 o 
   8   3   3       26.66       21.83      6.68 o 
  -8   4   3        0.12       -2.29      2.44 o 
  -7   4   3        3.27        3.65      1.58 o 
  -6   4   3       38.12       39.57      1.40 o 
  -5   4   3        2.07        0.45      0.60 o 
  -4   4   3       69.97       79.68      1.89 o 
  -3   4   3      538.96      564.81      8.34 o 
  -2   4   3        5.07        4.70      0.62 o 
  -1   4   3      202.22      175.89      3.48 o 
   0   4   3       48.43       37.14      0.87 o 
   1   4   3      635.94      690.64      8.49 o 
   2   4   3     1347.69     1401.39     16.51 o 
   3   4   3       72.36       66.35      2.86 o 
   4   4   3        1.13        2.85      0.71 o 
   5   4   3        6.36        7.59      0.82 o 
   6   4   3       53.34       54.15      3.48 o 
   7   4   3        6.22        4.90      1.57 o 
   8   4   3       15.65       19.97      2.78 o 
  -8   5   3       28.34       35.73      4.96 o 
  -7   5   3        0.13        2.02      1.76 o 
  -6   5   3      256.22      253.00      4.42 o 
  -5   5   3        9.77        8.20      0.60 o 
  -4   5   3      182.89      165.15      7.25 o 
  -3   5   3        0.03        1.33      4.67 o 
  -2   5   3      140.67      143.62      4.17 o 
  -1   5   3       90.65       91.23      1.54 o 
   0   5   3       73.13       78.42      4.18 o 
   1   5   3      256.30      279.69      7.39 o 
   2   5   3      557.44      546.38      6.51 o 
   3   5   3       51.83       51.71      1.13 o 
   4   5   3       55.27       52.70      1.35 o 
   5   5   3      232.36      225.45      4.02 o 
   6   5   3       98.70       99.41      2.47 o 
   7   5   3       10.99       14.62      2.57 o 
   8   5   3        0.01        2.62      3.84 o 
  -7   6   3       12.76        7.39      4.57 o 
  -6   6   3        0.11       -1.49      2.65 o 
  -5   6   3       91.08       78.89      2.87 o 
  -4   6   3       25.85       26.22      3.99 o 
  -3   6   3       53.89       45.28      1.75 o 
  -2   6   3       23.57       33.00      3.29 o 
  -1   6   3        0.01        0.77      0.44 o 
   0   6   3       61.53       71.48      4.79 o 
   1   6   3      572.51      634.61      9.54 o 
   2   6   3      207.97      203.25      3.29 o 
   3   6   3       17.77       16.28      1.53 o 
   4   6   3       21.10       19.73     11.11 o 
   5   6   3       23.04       24.54      3.04 o 
   6   6   3        0.11        4.40      1.33 o 
   7   6   3       20.05       18.18      4.25 o 
  -6   7   3        8.61        4.71      3.62 o 
  -5   7   3      153.94      142.01      5.63 o 
  -4   7   3        9.69        9.84      1.91 o 
  -3   7   3       31.17       33.26      2.04 o 
  -2   7   3        6.86        5.43      1.27 o 
  -1   7   3       80.14       79.52      1.84 o 
   0   7   3        7.47        5.96      0.80 o 
   1   7   3       30.90       37.94      1.39 o 
   2   7   3       58.53       70.89      4.63 o 
   3   7   3       78.59       73.87      2.89 o 
   4   7   3        0.15        1.27      1.66 o 
   5   7   3        8.90        8.49      2.70 o 
   6   7   3        0.08       -0.63      3.36 o 
  -5   8   3        0.11       -3.06      4.39 o 
  -4   8   3       55.87       60.44      3.83 o 
  -3   8   3        2.19        2.12      2.09 o 
  -2   8   3       29.95       32.18      2.24 o 
  -1   8   3      415.31      415.62      8.79 o 
   0   8   3        4.47        4.47      1.27 o 
   1   8   3       41.12       39.69      2.32 o 
   2   8   3      270.27      282.35      6.64 o 
   3   8   3      527.22      544.85     11.52 o 
   4   8   3        0.16        1.16      2.38 o 
   5   8   3       15.03       12.94      2.68 o 
  -4   9   3        5.44        5.30      4.41 o 
  -3   9   3        0.05       -1.30      2.45 o 
  -2   9   3        0.57        4.25      2.51 o 
  -1   9   3        0.51       -2.54      2.54 o 
   0   9   3       54.95       54.33      4.47 o 
   1   9   3       14.07        5.54      3.73 o 
   2   9   3       19.34       15.96      2.76 o 
   3   9   3        0.11        0.63      2.90 o 
   4   9   3        8.34        7.75      2.75 o 
  -1  10   3       15.49        9.40      3.39 o 
   0  10   3        1.70        3.39      3.62 o 
   1  10   3        1.19       -4.25      4.25 o 
  -9   0   4       28.19       31.87      7.20 o 
  -8   0   4      285.96      286.52      9.30 o 
  -7   0   4       88.19       89.49      2.92 o 
  -6   0   4        0.06       -0.75      0.75 o 
  -5   0   4      518.89      493.55      7.86 o 
  -4   0   4      424.54      426.24      6.24 o 
  -3   0   4      249.14      204.94      3.40 o 
  -2   0   4     1152.00     1079.84     17.21 o 
  -1   0   4     6851.93     6112.90    132.80 o 
   1   0   4    11275.59     9454.74    168.13 o 
   2   0   4     7746.43     7395.05    115.52 o 
   3   0   4      284.34      265.94      5.00 o 
   4   0   4      146.12      162.39      3.48 o 
   5   0   4      187.22      186.30      4.41 o 
   6   0   4        2.61        2.17      1.33 o 
   7   0   4        1.56        1.44      1.18 o 
   8   0   4        3.67        5.95      2.59 o 
   9   0   4        1.68        2.43      3.45 o 
  -9   1   4       11.80       15.75      4.45 o 
  -8   1   4       68.02       69.94      2.25 o 
  -7   1   4       64.03       58.72      2.18 o 
  -6   1   4       24.67       23.30      1.09 o 
  -5   1   4        5.62        5.57      0.63 o 
  -4   1   4        0.94        1.59      0.38 o 
  -3   1   4      439.54      421.95      5.20 o 
  -2   1   4      644.09      668.82      8.40 o 
  -1   1   4       55.24       57.31      0.84 o 
   0   1   4     3353.76     3039.40     33.87 o 
   1   1   4     2009.93     1845.30     21.12 o 
   2   1   4     3685.29     3520.63     41.73 o 
   3   1   4       83.87       86.61      2.99 o 
   4   1   4      398.25      373.60      7.08 o 
   5   1   4       54.84       61.37      1.54 o 
   6   1   4        1.35        0.03      0.90 o 
   7   1   4       12.92       12.56      1.88 o 
   8   1   4        6.27       10.40      3.37 o 
   9   1   4        1.88        6.00      2.62 o 
  -9   2   4        5.93        5.95      4.75 o 
  -8   2   4       27.41       28.65      3.13 o 
  -7   2   4      239.25      240.53      7.37 o 
  -6   2   4        4.74        3.27      0.98 o 
  -5   2   4      274.74      284.71      4.47 o 
  -4   2   4       53.26       44.87      1.37 o 
  -3   2   4      623.46      613.23      7.40 o 
  -2   2   4     1893.92     1784.22     20.05 o 
  -1   2   4      387.67      362.33      4.45 o 
   0   2   4      833.05      792.06      9.23 o 
   1   2   4      381.01      405.24      9.96 o 
   2   2   4     1192.01     1177.81     24.11 o 
   3   2   4       14.47        8.60      0.62 o 
   4   2   4        7.46        5.35      0.73 o 
   5   2   4      533.63      528.03      6.78 o 
   6   2   4       27.74       26.64      2.27 o 
   7   2   4       12.09       10.74      1.33 o 
   8   2   4       11.52        9.04      2.59 o 
   9   2   4        1.14        0.30      2.15 o 
  -9   3   4        0.24       -0.93      3.61 o 
  -8   3   4        2.61        6.20      2.10 o 
  -7   3   4       49.74       40.92      2.24 o 
  -6   3   4      119.62      113.63      2.34 o 
  -5   3   4        2.62        3.83      0.63 o 
  -4   3   4      153.52      141.46      3.54 o 
  -3   3   4     1558.62     1648.18     17.68 o 
  -2   3   4      158.05      140.48      3.40 o 
  -1   3   4        0.62        0.76      0.38 o 
   0   3   4      323.03      305.51      3.68 o 
   1   3   4        4.73        8.39      0.58 o 
   2   3   4      657.35      652.76      8.52 o 
   3   3   4     2006.91     2014.00     23.06 o 
   4   3   4      195.67      205.86      4.75 o 
   5   3   4        0.02        0.06      0.86 o 
   6   3   4       30.13       28.34      1.28 o 
   7   3   4        8.59        5.91      1.60 o 
   8   3   4        4.19        5.54      3.66 o 
  -8   4   4       31.81       34.58      3.00 o 
  -7   4   4       44.34       48.30      2.41 o 
  -6   4   4       78.31       67.99      2.42 o 
  -5   4   4       65.85       57.32      1.30 o 
  -4   4   4        9.02        8.44      0.59 o 
  -3   4   4       95.61      100.36      3.13 o 
  -2   4   4       12.82       16.48      1.27 o 
  -1   4   4      567.36      588.09      7.08 o 
   0   4   4       29.62       31.55      0.84 o 
   1   4   4      278.06      297.65      4.08 o 
   2   4   4      204.74      199.15      3.67 o 
   3   4   4       18.70       17.19      1.75 o 
   4   4   4      168.72      173.22      5.03 o 
   5   4   4       53.95       57.36      1.59 o 
   6   4   4       58.12       59.47      1.91 o 
   7   4   4        0.61        0.94      1.54 o 
   8   4   4        3.42        0.89      2.32 o 
  -8   5   4       10.76       13.67      5.05 o 
  -7   5   4       77.79       67.74      3.27 o 
  -6   5   4        0.70        2.23      0.89 o 
  -5   5   4      155.37      144.43      3.51 o 
  -4   5   4      176.88      174.41      4.88 o 
  -3   5   4        6.06       11.38      1.88 o 
  -2   5   4     1005.16     1142.70     13.77 o 
  -1   5   4      274.15      320.30      4.18 o 
   0   5   4      131.65      141.74      5.23 o 
   1   5   4        5.25        3.32      0.55 o 
   2   5   4      414.44      423.57      5.46 o 
   3   5   4      196.44      209.26      3.00 o 
   4   5   4      212.04      201.46      3.05 o 
   5   5   4       28.58       31.38      1.35 o 
   6   5   4        3.22        4.86      1.09 o 
   7   5   4        0.57        4.98      3.50 o 
   8   5   4        1.53        8.18      3.57 o 
  -7   6   4       38.79       37.23      5.13 o 
  -6   6   4       15.93       12.16      4.02 o 
  -5   6   4       14.64       15.22      1.73 o 
  -4   6   4        4.57        4.55      2.66 o 
  -3   6   4        0.60       -0.75      1.09 o 
  -2   6   4      371.12      395.03      6.18 o 
  -1   6   4      130.41      135.65      2.26 o 
   0   6   4       11.42        6.67      0.67 o 
   1   6   4      132.33      136.67      2.34 o 
   2   6   4     1199.63     1284.44     15.34 o 
   3   6   4      602.79      629.45     17.02 o 
   4   6   4      149.86      145.54      5.55 o 
   5   6   4        1.17        1.29      0.69 o 
   6   6   4        0.86        4.13      6.39 o 
   7   6   4       23.84       19.30      4.10 o 
  -6   7   4       49.23       36.51      4.28 o 
  -5   7   4       71.08       64.67      3.89 o 
  -4   7   4        8.50       10.23      1.71 o 
  -3   7   4        1.61        3.64      1.44 o 
  -2   7   4        6.09        3.04      1.27 o 
  -1   7   4       72.15       76.63      1.85 o 
   0   7   4      193.26      193.26     11.33 o 
   1   7   4      278.54      286.13      7.32 o 
   2   7   4      484.36      508.77      8.41 o 
   3   7   4       46.51       39.04      2.29 o 
   4   7   4      176.55      159.91      4.60 o 
   5   7   4       28.09       22.80      2.67 o 
   6   7   4       54.53       38.96      4.96 o 
  -5   8   4        0.14        4.58      3.47 o 
  -4   8   4        9.33        5.32      2.56 o 
  -3   8   4        6.78        9.93      2.24 o 
  -2   8   4       10.04        9.51      2.01 o 
  -1   8   4       10.57       14.42      1.84 o 
   0   8   4        0.41       -0.17      1.21 o 
   1   8   4       45.34       41.73      2.13 o 
   2   8   4        8.32        5.77      1.74 o 
   3   8   4        5.81        7.67      2.13 o 
   4   8   4        1.75        2.42      2.34 o 
   5   8   4        1.67        0.61      2.76 o 
  -4   9   4       23.00       16.07      3.58 o 
  -3   9   4        0.02        1.62      2.42 o 
  -2   9   4        7.28        5.48      2.37 o 
  -1   9   4       24.94       27.17      4.16 o 
   0   9   4        0.00       -2.31      5.10 o 
   1   9   4       16.24       10.20      3.62 o 
   2   9   4      128.87      125.17      5.51 o 
   3   9   4        6.16        4.69      2.92 o 
   4   9   4       31.36       22.83      3.20 o 
  -1  10   4        1.90        3.94      4.03 o 
   0  10   4        2.93        1.60      3.53 o 
   1  10   4        5.84        4.03      3.67 o 
  -9   1   5        6.84        9.87      6.82 o 
  -8   1   5        0.43        1.78      1.16 o 
  -7   1   5       15.24       14.18      0.93 o 
  -6   1   5       99.86      100.13      2.91 o 
  -5   1   5       74.40       74.84      2.33 o 
  -4   1   5      321.74      292.98      3.43 o 
  -3   1   5        0.06        0.38      0.35 o 
  -2   1   5     1585.25     1490.95     16.88 o 
  -1   1   5     7067.16     6337.76     80.63 o 
   0   1   5     1622.40     1510.26     17.45 o 
   1   1   5     3507.84     3297.16     36.93 o 
   2   1   5     1164.98     1114.68     13.88 o 
   3   1   5      413.85      444.54      5.60 o 
   4   1   5      458.05      480.06      6.06 o 
   5   1   5      414.54      417.41      5.56 o 
   6   1   5       15.29       17.78      1.31 o 
   7   1   5        4.40        3.48      1.23 o 
   8   1   5       28.13       27.17      2.36 o 
   9   1   5        8.20        3.92      4.07 o 
  -9   2   5       36.09       37.87      6.29 o 
  -8   2   5       76.19       84.48      8.06 o 
  -7   2   5      193.28      191.89      8.93 o 
  -6   2   5       19.46       16.33      0.95 o 
  -5   2   5      135.88      127.64      2.33 o 
  -4   2   5      114.47       97.55      1.90 o 
  -3   2   5     1432.34     1310.36     16.19 o 
  -2   2   5      492.43      548.51      6.43 o 
  -1   2   5       25.77       22.05      0.66 o 
   0   2   5     1442.59     1328.06     15.24 o 
   1   2   5      519.67      457.54      6.59 o 
   2   2   5     1304.10     1234.41     15.57 o 
   3   2   5      814.04      828.94      9.95 o 
   4   2   5        0.10        0.94      0.64 o 
   5   2   5       36.22       38.24      1.50 o 
   6   2   5      138.83      144.62      2.76 o 
   7   2   5       28.14       25.27      1.56 o 
   8   2   5        0.21        1.34      3.30 o 
   9   2   5       11.88       16.50      3.21 o 
  -9   3   5        6.47        4.42      5.03 o 
  -8   3   5        6.54        5.96      5.04 o 
  -7   3   5        0.55        0.14      1.65 o 
  -6   3   5        7.93       11.25      0.95 o 
  -5   3   5      106.35      104.34      4.36 o 
  -4   3   5       91.19       78.35      1.55 o 
  -3   3   5      300.59      262.72      3.62 o 
  -2   3   5       74.40       76.45      1.66 o 
  -1   3   5      298.38      305.31      4.28 o 
   0   3   5      331.54      290.78      3.86 o 
   1   3   5      953.13     1037.59     13.22 o 
   2   3   5     1111.10     1082.03     19.02 o 
   3   3   5      132.85      125.39      2.11 o 
   4   3   5       35.64       32.51      1.14 o 
   5   3   5      123.47      120.84      6.10 o 
   6   3   5       11.98       11.53      1.51 o 
   7   3   5        0.71        2.00      1.45 o 
   8   3   5        9.61       12.54      3.46 o 
  -8   4   5       24.96       20.76      2.97 o 
  -7   4   5        6.08        5.85      1.74 o 
  -6   4   5       26.30       19.73      0.90 o 
  -5   4   5       29.20       30.78      0.92 o 
  -4   4   5        1.51        0.53      0.48 o 
  -3   4   5        0.41        0.31      0.37 o 
  -2   4   5       58.41       71.51      1.77 o 
  -1   4   5      385.50      428.84      5.29 o 
   0   4   5       86.35       74.48      1.62 o 
   1   4   5       29.90       29.75      0.99 o 
   2   4   5       52.37       53.55      1.21 o 
   3   4   5      394.65      379.27      5.58 o 
   4   4   5       92.76       91.93      3.58 o 
   5   4   5      266.89      271.57      4.63 o 
   6   4   5       90.78       91.21      3.56 o 
   7   4   5        0.37       -0.62      1.51 o 
   8   4   5       27.76       31.24      3.59 o 
  -8   5   5        0.19        9.95      5.38 o 
  -7   5   5       18.98       21.43      2.39 o 
  -6   5   5      338.94      333.90      6.27 o 
  -5   5   5        3.05        3.15      0.51 o 
  -4   5   5       13.40       13.00      2.06 o 
  -3   5   5      188.89      191.76      3.19 o 
  -2   5   5        2.17        2.43      0.83 o 
  -1   5   5       14.70       22.10      1.04 o 
   0   5   5       21.76       19.79      0.81 o 
   1   5   5       25.29       24.45      1.10 o 
   2   5   5      715.33      712.11     12.20 o 
   3   5   5       52.32       56.66      2.55 o 
   4   5   5       68.04       61.86      1.51 o 
   5   5   5      293.91      299.54      4.84 o 
   6   5   5       76.03       72.57      5.82 o 
   7   5   5        6.23        5.50      2.74 o 
   8   5   5        1.78       -2.65      3.44 o 
  -7   6   5        7.50        0.02      3.33 o 
  -6   6   5       12.15        7.33      3.44 o 
  -5   6   5      123.44      114.55      3.56 o 
  -4   6   5       48.54       42.99      2.26 o 
  -3   6   5        1.61        0.82      1.04 o 
  -2   6   5       29.98       28.60      1.62 o 
  -1   6   5      129.00      149.52      2.37 o 
   0   6   5        3.75        4.90      0.68 o 
   1   6   5        5.28        3.66      0.80 o 
   2   6   5        3.15        6.72      0.82 o 
   3   6   5      108.06      118.08      2.24 o 
   4   6   5        5.66        7.03      0.75 o 
   5   6   5        5.17        4.32      0.91 o 
   6   6   5        5.17       10.86      2.42 o 
   7   6   5       13.48       21.00      4.33 o 
  -6   7   5       13.33        7.61      4.69 o 
  -5   7   5        8.76        6.79      3.18 o 
  -4   7   5       90.51       77.52      2.70 o 
  -3   7   5        8.53        9.40      1.54 o 
  -2   7   5       94.59       90.64      2.60 o 
  -1   7   5        6.24        5.77      0.78 o 
   0   7   5       25.91       23.69      1.12 o 
   1   7   5        0.68        0.55      1.00 o 
   2   7   5       22.49       22.42      0.97 o 
   3   7   5       10.17        7.44      1.46 o 
   4   7   5        5.93        7.63      2.13 o 
   5   7   5        1.24        0.91      3.86 o 
   6   7   5        3.93        3.92      4.16 o 
  -5   8   5       30.90       32.37      5.07 o 
  -4   8   5        1.19        3.61      2.75 o 
  -3   8   5       14.76       18.39      2.32 o 
  -2   8   5       17.82       21.31      2.20 o 
  -1   8   5      298.16      321.26      7.22 o 
   0   8   5        0.72        2.56      1.36 o 
   1   8   5       93.44       92.99      3.12 o 
   2   8   5       92.42       94.04      3.40 o 
   3   8   5      542.28      559.44     11.80 o 
   4   8   5        0.40        1.15      2.54 o 
   5   8   5        5.50        4.00      2.64 o 
  -4   9   5        1.38       -4.14      4.14 o 
  -3   9   5        7.98        6.61      2.29 o 
  -2   9   5        1.01        0.58      2.20 o 
  -1   9   5        2.08        4.52      3.39 o 
   0   9   5        3.35        2.93      2.62 o 
   1   9   5       14.52       13.45      3.59 o 
   2   9   5        0.00        1.02      3.12 o 
   3   9   5       30.33       34.44      3.83 o 
   4   9   5        2.60        3.15      2.56 o 
  -1  10   5       38.06       21.98      3.45 o 
   0  10   5       13.22        9.05      3.89 o 
   1  10   5        2.02        1.05      3.84 o 
  -9   0   6        0.06       -4.17      4.17 o 
  -8   0   6       12.68       11.16      1.32 o 
  -7   0   6      358.81      383.88      7.70 o 
  -6   0   6      185.56      194.82      3.73 o 
  -5   0   6       19.19       17.35      0.74 o 
  -4   0   6      404.75      435.59      7.66 o 
  -3   0   6      404.25      342.98      6.09 o 
  -2   0   6     4881.37     4521.69     82.48 o 
  -1   0   6      131.22      118.75      2.73 o 
   0   0   6       73.55       72.97      3.18 o 
   1   0   6     3758.84     3382.01     61.24 o 
   2   0   6     3884.56     3736.53     67.20 o 
   3   0   6       22.95       10.09      1.13 o 
   4   0   6       62.30       61.82      2.42 o 
   5   0   6      687.88      685.73     12.14 o 
   6   0   6     1243.87     1286.72     22.20 o 
   7   0   6        0.26        2.75      1.87 o 
   8   0   6       46.17       41.78      4.09 o 
   9   0   6       48.12       58.44      5.16 o 
  -9   1   6       57.63       48.08      3.79 o 
  -8   1   6       28.66       28.25      2.24 o 
  -7   1   6       85.06       87.98      2.66 o 
  -6   1   6       31.75       31.83      2.38 o 
  -5   1   6       22.85       23.35      0.89 o 
  -4   1   6      257.47      260.23      4.86 o 
  -3   1   6      951.48      985.43     11.34 o 
  -2   1   6       37.58       35.86      0.74 o 
  -1   1   6     1261.91     1213.60     16.10 o 
   0   1   6      225.07      212.72      2.84 o 
   1   1   6     1787.86     1729.19     19.87 o 
   2   1   6     1449.74     1388.70     17.13 o 
   3   1   6      161.90      171.79      2.58 o 
   4   1   6        0.58        1.08      0.62 o 
   5   1   6      368.79      391.23      5.35 o 
   6   1   6      140.83      132.93      2.70 o 
   7   1   6        2.86        3.10      1.15 o 
   8   1   6        0.01        1.44      2.14 o 
   9   1   6       30.67       29.57      3.32 o 
  -9   2   6       20.93       22.32      5.37 o 
  -8   2   6        1.58        4.01      1.34 o 
  -7   2   6       28.27       25.00      3.39 o 
  -6   2   6        3.41        2.48      1.09 o 
  -5   2   6      237.14      236.86      3.42 o 
  -4   2   6        0.01       -0.53      0.54 o 
  -3   2   6      265.68      256.73      4.06 o 
  -2   2   6      205.67      193.35      4.17 o 
  -1   2   6       39.28       38.78      0.90 o 
   0   2   6      942.28      932.18     10.83 o 
   1   2   6        1.42        4.02      0.60 o 
   2   2   6     1439.62     1556.27     18.09 o 
   3   2   6     1201.39     1209.30     14.33 o 
   4   2   6       67.37       63.35      1.48 o 
   5   2   6       10.69        9.39      2.09 o 
   6   2   6      340.23      344.33      5.07 o 
   7   2   6       79.57       86.73      2.82 o 
   8   2   6       26.35       34.73      4.52 o 
  -9   3   6        1.05        2.92      4.09 o 
  -8   3   6        0.34        2.27      3.27 o 
  -7   3   6        0.13        3.01      1.62 o 
  -6   3   6       30.05       31.51      1.14 o 
  -5   3   6      131.78      118.31      2.33 o 
  -4   3   6      190.11      211.69      3.01 o 
  -3   3   6       20.79       20.58      0.95 o 
  -2   3   6        2.51        2.18      0.48 o 
  -1   3   6      154.26      167.22      2.53 o 
   0   3   6     1558.52     1592.77     18.42 o 
   1   3   6       32.81       46.79      1.16 o 
   2   3   6      405.60      457.74      6.35 o 
   3   3   6       94.28       85.91      2.38 o 
   4   3   6      266.73      267.82      5.65 o 
   5   3   6        2.86        2.14      1.38 o 
   6   3   6       26.22       20.08      2.72 o 
   7   3   6        3.69        5.61      1.63 o 
   8   3   6        9.20       12.11      2.80 o 
  -8   4   6        0.80       -0.11      2.61 o 
  -7   4   6       19.15       18.29      3.22 o 
  -6   4   6        7.53        6.31      1.16 o 
  -5   4   6       31.85       28.69      0.77 o 
  -4   4   6       99.32      102.12      1.72 o 
  -3   4   6       94.91       84.16      1.44 o 
  -2   4   6       16.01       10.95      1.10 o 
  -1   4   6     1151.43     1274.07     14.85 o 
   0   4   6      349.71      402.34      5.19 o 
   1   4   6       87.17       82.56      1.68 o 
   2   4   6       99.25      105.35      1.89 o 
   3   4   6        3.87        1.59      1.29 o 
   4   4   6       19.56       20.10      1.09 o 
   5   4   6        0.94        0.75      0.96 o 
   6   4   6        0.12        0.99      1.62 o 
   7   4   6       63.52       67.42      4.48 o 
   8   4   6        5.44       17.07      5.41 o 
  -8   5   6       16.92       14.45      5.82 o 
  -7   5   6        1.79        0.87      1.79 o 
  -6   5   6       47.69       36.12      1.51 o 
  -5   5   6        0.60        0.38      0.54 o 
  -4   5   6        1.94        1.46      0.88 o 
  -3   5   6        2.52       -0.12      1.25 o 
  -2   5   6      100.48      109.85      3.46 o 
  -1   5   6      253.28      282.90      5.44 o 
   0   5   6      661.95      721.24      9.06 o 
   1   5   6       21.84       15.80      1.11 o 
   2   5   6      205.63      231.31      7.04 o 
   3   5   6      380.75      362.45      5.11 o 
   4   5   6        3.18        4.45      0.97 o 
   5   5   6       39.14       30.37      1.73 o 
   6   5   6        3.47        3.62      1.51 o 
   7   5   6       23.88       20.61      2.36 o 
  -7   6   6       31.45       35.80      5.38 o 
  -6   6   6       40.26       33.91      3.15 o 
  -5   6   6       31.26       18.48      1.51 o 
  -4   6   6      274.06      269.86      5.15 o 
  -3   6   6        1.63        0.75      0.97 o 
  -2   6   6       21.83       18.02      1.27 o 
  -1   6   6        1.36        0.21      0.75 o 
   0   6   6        8.98        8.96      0.72 o 
   1   6   6       18.75       16.97      0.99 o 
   2   6   6      256.82      270.18      3.71 o 
   3   6   6       10.96       11.60      0.87 o 
   4   6   6      509.87      543.52      7.53 o 
   5   6   6       38.09       43.62      2.18 o 
   6   6   6       14.47       23.15      4.00 o 
   7   6   6       28.41       31.76      5.51 o 
  -6   7   6       31.80       29.92      4.44 o 
  -5   7   6       35.92       39.76      3.55 o 
  -4   7   6        1.50        2.86      1.43 o 
  -3   7   6       10.72       11.08      1.52 o 
  -2   7   6        2.04        3.34      1.27 o 
  -1   7   6       37.42       41.52      1.46 o 
   0   7   6       14.94       15.09      0.94 o 
   1   7   6        7.28        8.39      2.06 o 
   2   7   6       53.91       60.34      5.92 o 
   3   7   6        0.00        1.60      1.21 o 
   4   7   6      266.22      262.22      7.78 o 
   5   7   6       28.24       24.87      4.49 o 
   6   7   6       17.74       18.04      5.08 o 
  -5   8   6        3.03        9.66      4.57 o 
  -4   8   6        4.22        7.78      4.17 o 
  -3   8   6        0.52        3.99      2.13 o 
  -2   8   6        2.38       -0.25      1.82 o 
  -1   8   6        0.63       -0.58      1.58 o 
   0   8   6       12.18       12.90      1.78 o 
   1   8   6       28.31       23.44      2.37 o 
   2   8   6       28.06       32.65      2.51 o 
   3   8   6        4.26       11.11      2.49 o 
   4   8   6       59.84       60.11      3.97 o 
   5   8   6        8.18        9.23      3.37 o 
  -4   9   6        7.06        5.05      3.83 o 
  -3   9   6        2.90        4.77      3.86 o 
  -2   9   6       37.43       32.65      3.09 o 
  -1   9   6       54.05       46.06      4.00 o 
   0   9   6       15.97        9.60      3.11 o 
   1   9   6        2.01        3.45      3.94 o 
   2   9   6      140.00      153.22      7.50 o 
   3   9   6       79.65       78.28      4.79 o 
  -1  10   6        3.06       -3.69      4.05 o 
   0  10   6        7.69        3.11      3.67 o 
  -9   1   7        4.08       -0.26      2.62 o 
  -8   1   7       53.57       57.44      2.34 o 
  -7   1   7       69.86       80.29      1.86 o 
  -6   1   7      304.88      296.44      4.20 o 
  -5   1   7      221.48      223.42      3.06 o 
  -4   1   7      116.98      118.05      1.83 o 
  -3   1   7      136.96      175.39      2.56 o 
  -2   1   7     1200.84     1235.88     15.14 o 
  -1   1   7     1488.84     1501.31     23.72 o 
   0   1   7      221.20      199.93      3.14 o 
   1   1   7        8.59        7.46      0.51 o 
   2   1   7       45.76       61.25      1.95 o 
   3   1   7     1276.24     1384.93     16.07 o 
   4   1   7       31.60       30.18      1.13 o 
   5   1   7      530.40      542.13      7.25 o 
   6   1   7      135.95      145.05      2.88 o 
   7   1   7        8.92        3.94      3.33 o 
   8   1   7        7.88        5.67      2.34 o 
   9   1   7       41.79       42.05      3.50 o 
  -9   2   7       38.40       43.19      3.53 o 
  -8   2   7       30.14       34.61      2.56 o 
  -7   2   7       27.99       25.62      1.83 o 
  -6   2   7        6.51        4.48      0.73 o 
  -5   2   7      227.91      241.03      3.67 o 
  -4   2   7      269.93      272.75      4.00 o 
  -3   2   7       69.57       74.62      2.39 o 
  -2   2   7      105.20      115.48      1.91 o 
  -1   2   7       10.76       17.03      0.63 o 
   0   2   7       98.40       87.96      1.43 o 
   1   2   7       46.92       45.09      1.16 o 
   2   2   7      283.22      261.29      3.65 o 
   3   2   7      217.64      201.09      3.20 o 
   4   2   7       66.42       65.54      4.69 o 
   5   2   7      766.22      790.25     10.01 o 
   6   2   7      267.89      273.16      4.38 o 
   7   2   7      300.50      307.13      8.02 o 
   8   2   7       14.67       13.78      2.52 o 
  -8   3   7       18.64       12.69      2.80 o 
  -7   3   7       47.54       51.32      2.36 o 
  -6   3   7        3.50        4.42      1.33 o 
  -5   3   7       77.86       73.07      2.81 o 
  -4   3   7       37.46       37.44      1.15 o 
  -3   3   7      333.91      351.00      4.88 o 
  -2   3   7       32.91       27.41      0.82 o 
  -1   3   7     2308.23     2391.17     30.55 o 
   0   3   7      215.15      272.64      3.79 o 
   1   3   7     2243.31     2300.05     30.50 o 
   2   3   7      292.76      290.37      7.94 o 
   3   3   7       83.43       89.11      3.07 o 
   4   3   7      246.96      244.88      3.73 o 
   5   3   7      564.45      557.22      7.32 o 
   6   3   7      156.75      165.10      5.25 o 
   7   3   7        4.46        5.89      1.63 o 
   8   3   7        1.87        6.75      2.48 o 
  -8   4   7       61.44       58.61      3.92 o 
  -7   4   7        0.92        0.80      1.91 o 
  -6   4   7       28.80       26.75      1.50 o 
  -5   4   7      397.03      397.80      5.51 o 
  -4   4   7       13.41       12.99      0.52 o 
  -3   4   7      129.85      151.30      2.32 o 
  -2   4   7      828.74      814.77     10.31 o 
  -1   4   7       62.09       63.67      1.42 o 
   0   4   7       58.08       45.09      1.09 o 
   1   4   7       10.56        8.87      0.74 o 
   2   4   7      497.08      517.52      6.67 o 
   3   4   7       26.95       25.84      1.23 o 
   4   4   7      267.51      275.61      4.11 o 
   5   4   7      357.95      370.99      7.18 o 
   6   4   7      107.51      114.83      4.12 o 
   7   4   7       21.89       19.72      1.92 o 
   8   4   7       24.04       24.39      3.03 o 
  -8   5   7        1.74        4.33      5.38 o 
  -7   5   7      161.44      166.15      8.08 o 
  -6   5   7       68.32       69.91      5.08 o 
  -5   5   7       56.75       58.20      1.12 o 
  -4   5   7       16.12       17.20      0.66 o 
  -3   5   7      153.11      143.06      3.84 o 
  -2   5   7       30.13       35.29      0.98 o 
  -1   5   7       58.30       65.81      1.38 o 
   0   5   7        0.63        2.59      0.64 o 
   1   5   7      103.55      115.26      2.74 o 
   2   5   7        7.72        6.15      0.80 o 
   3   5   7        9.51        8.40      0.94 o 
   4   5   7       16.87       14.12      1.15 o 
   5   5   7      282.12      314.72     20.37 o 
   6   5   7        6.73        5.60      2.12 o 
   7   5   7        0.52       -1.57      2.35 o 
  -7   6   7        1.03        3.59      3.73 o 
  -6   6   7        0.23        0.50      3.28 o 
  -5   6   7        3.93        2.81      1.91 o 
  -4   6   7        3.52        3.56      1.00 o 
  -3   6   7      140.20      154.90      3.14 o 
  -2   6   7       33.96       28.29      5.05 o 
  -1   6   7       15.39       15.41      0.95 o 
   0   6   7      172.57      190.74      2.98 o 
   1   6   7       38.07       39.79      1.46 o 
   2   6   7        8.14        7.63      1.22 o 
   3   6   7      417.43      415.08      5.89 o 
   4   6   7      291.36      317.46      4.84 o 
   5   6   7       51.75       54.95      2.65 o 
   6   6   7        7.51        5.82      3.34 o 
   7   6   7       40.59       39.12      4.00 o 
  -6   7   7        0.11        0.28      3.91 o 
  -5   7   7        8.01        4.69      3.20 o 
  -4   7   7       67.87       54.02      2.43 o 
  -3   7   7       21.49       21.95      1.80 o 
  -2   7   7        3.53        3.80      1.13 o 
  -1   7   7        0.09        0.69      1.62 o 
   0   7   7        4.01        3.72      0.96 o 
   1   7   7       22.46       26.22      1.19 o 
   2   7   7       14.40       14.57      1.53 o 
   3   7   7       72.27       76.01      2.31 o 
   4   7   7       31.39       45.89      2.00 o 
   5   7   7        0.15        1.85      2.81 o 
   6   7   7        1.33       -2.14      3.81 o 
  -5   8   7       44.22       36.18      5.02 o 
  -4   8   7       62.03       64.17      5.63 o 
  -3   8   7       89.79       87.39      3.64 o 
  -2   8   7        7.47        7.44      1.87 o 
  -1   8   7       64.63       54.71      2.60 o 
   0   8   7        7.22        8.20      1.37 o 
   1   8   7       37.20       40.02      2.24 o 
   2   8   7        7.58        3.03      2.13 o 
   3   8   7       95.33       95.83      4.44 o 
   4   8   7        3.42        5.46      2.57 o 
   5   8   7       14.90       12.71      3.25 o 
  -4   9   7        0.07       -0.89      3.31 o 
  -3   9   7        0.18        0.56      4.02 o 
  -2   9   7        7.59        8.17      2.45 o 
  -1   9   7        0.16       -2.42      3.31 o 
   0   9   7       13.87       17.29      3.89 o 
   1   9   7       59.25       50.99      4.46 o 
   2   9   7        0.72        3.39      3.06 o 
   3   9   7       26.50       20.08      3.17 o 
  -9   0   8        0.00        6.48      7.08 o 
  -8   0   8        7.15        4.96      1.99 o 
  -7   0   8      784.28      886.13     15.88 o 
  -6   0   8     1026.96     1064.31     16.24 o 
  -5   0   8      134.15      142.38      3.09 o 
  -4   0   8      883.57      883.95     17.05 o 
  -3   0   8      457.62      483.95      9.93 o 
  -2   0   8       51.31       74.02      2.37 o 
  -1   0   8     1121.64     1070.24     20.33 o 
   0   0   8     3810.01     3623.77    115.71 o 
   1   0   8      455.23      467.08     11.56 o 
   2   0   8     9337.96     8881.22    158.58 o 
   3   0   8       36.59       34.33      1.79 o 
   4   0   8      154.42      140.03      3.95 o 
   5   0   8      484.68      499.15      9.35 o 
   6   0   8     1660.15     1766.38     29.62 o 
   7   0   8       24.97       22.50      2.71 o 
   8   0   8       20.87       32.15      4.02 o 
  -9   1   8       27.95       30.55      3.59 o 
  -8   1   8       13.51       10.51      2.65 o 
  -7   1   8       12.92       12.27      0.62 o 
  -6   1   8       37.44       37.87      0.93 o 
  -5   1   8      238.82      231.71      4.10 o 
  -4   1   8        4.19        3.54      0.56 o 
  -3   1   8      186.59      199.93      2.90 o 
  -2   1   8        3.45        1.24      0.38 o 
  -1   1   8     1969.13     1919.91     25.20 o 
   0   1   8        5.78        2.73      0.78 o 
   1   1   8     1834.40     1918.72     38.75 o 
   2   1   8     2134.40     2217.13     26.87 o 
   3   1   8        0.81        3.10      1.07 o 
   4   1   8       77.29       74.61      3.18 o 
   5   1   8        5.33        5.36      0.95 o 
   6   1   8       16.12       11.49      1.39 o 
   7   1   8       73.61       73.01      3.06 o 
   8   1   8        4.07        3.38      1.97 o 
  -9   2   8        9.40        9.28      3.42 o 
  -8   2   8       82.07       81.64      5.88 o 
  -7   2   8        0.23        0.85      1.19 o 
  -6   2   8        9.59       10.05      1.47 o 
  -5   2   8       60.03       60.69      1.42 o 
  -4   2   8      115.25      115.94      1.95 o 
  -3   2   8       99.05      110.11      2.06 o 
  -2   2   8      549.52      596.84      7.66 o 
  -1   2   8      985.34      948.31     13.03 o 
   0   2   8        7.30        6.73      0.47 o 
   1   2   8     1205.87     1130.59     14.23 o 
   2   2   8      644.47      680.66      8.20 o 
   3   2   8        1.69        4.25      0.68 o 
   4   2   8      246.14      253.65      3.73 o 
   5   2   8       28.55       27.71      1.87 o 
   6   2   8      987.30     1069.04     35.69 o 
   7   2   8        7.43        7.01      1.58 o 
   8   2   8       53.16       52.41      3.91 o 
  -8   3   8        5.68        8.83      3.30 o 
  -7   3   8       17.23       13.84      1.57 o 
  -6   3   8        1.67        1.99      1.22 o 
  -5   3   8       39.44       34.39      1.06 o 
  -4   3   8      449.82      482.63      6.29 o 
  -3   3   8       87.90       80.09      1.91 o 
  -2   3   8      432.97      417.43      5.55 o 
  -1   3   8       30.96       37.43      1.04 o 
   0   3   8      493.20      492.98      6.16 o 
   1   3   8       74.92       70.97      3.10 o 
   2   3   8       20.57       19.50      1.64 o 
   3   3   8       16.61       12.20      0.88 o 
   4   3   8      279.77      293.72      4.59 o 
   5   3   8       37.07       43.16      1.87 o 
   6   3   8       15.64       14.63      1.59 o 
   7   3   8        8.73        6.08      4.31 o 
   8   3   8       77.15       76.47      3.82 o 
  -8   4   8        0.56        0.09      6.17 o 
  -7   4   8       33.04       27.78      2.42 o 
  -6   4   8        0.24        0.68      1.01 o 
  -5   4   8       83.39       87.89      1.81 o 
  -4   4   8       94.32       92.07      1.93 o 
  -3   4   8       99.57      103.74      2.62 o 
  -2   4   8       70.45       68.97      3.08 o 
  -1   4   8       38.59       42.54      1.14 o 
   0   4   8       86.91       99.03      2.60 o 
   1   4   8       17.30       21.88      0.89 o 
   2   4   8      260.41      258.03      4.04 o 
   3   4   8       21.81       19.25      1.70 o 
   4   4   8      945.92      963.71     11.87 o 
   5   4   8      756.73      810.85     13.88 o 
   6   4   8        0.04        1.51      1.48 o 
   7   4   8       26.63       20.42      3.37 o 
   8   4   8        8.51       10.92      3.12 o 
  -8   5   8       41.33       29.32      4.42 o 
  -7   5   8       35.80       46.12      9.19 o 
  -6   5   8       26.89       26.39      1.73 o 
  -5   5   8        2.90        4.16      1.01 o 
  -4   5   8       76.12       80.67      2.81 o 
  -3   5   8       66.30       67.88      1.41 o 
  -2   5   8        7.85        8.53      1.44 o 
  -1   5   8        0.10        1.39      0.67 o 
   0   5   8      501.01      542.27      7.00 o 
   1   5   8      179.49      227.06      3.68 o 
   2   5   8       64.16       65.54      1.65 o 
   3   5   8      166.88      171.03      2.96 o 
   4   5   8     1021.96     1089.97     14.78 o 
   5   5   8       12.21       19.29      1.82 o 
   6   5   8        0.40        0.72      2.20 o 
   7   5   8       22.09       26.57      2.77 o 
  -7   6   8       28.44       21.09      4.60 o 
  -6   6   8       90.09       82.72      4.33 o 
  -5   6   8       22.40       20.32      2.29 o 
  -4   6   8      234.34      231.87     14.43 o 
  -3   6   8       10.86       14.06      1.17 o 
  -2   6   8       80.32       84.60      1.75 o 
  -1   6   8       41.10       45.25      1.43 o 
   0   6   8      112.35      143.15      2.50 o 
   1   6   8      111.34      118.37      2.42 o 
   2   6   8       67.09       68.63      1.79 o 
   3   6   8      516.41      524.11      7.21 o 
   4   6   8        0.09        1.54      1.15 o 
   5   6   8       90.61       86.32      5.03 o 
   6   6   8       49.18       58.17     10.33 o 
   7   6   8        0.00       -0.31      3.44 o 
  -6   7   8       43.09       36.81      4.24 o 
  -5   7   8       75.43       78.17      5.70 o 
  -4   7   8        0.62        2.62      2.60 o 
  -3   7   8      107.31      102.89      3.00 o 
  -2   7   8        7.40        8.82      1.45 o 
  -1   7   8       67.93       68.27      3.95 o 
   0   7   8        2.29        1.16      0.87 o 
   1   7   8       18.66       19.18      1.14 o 
   2   7   8      102.81      103.62      2.28 o 
   3   7   8        1.29        0.81      1.12 o 
   4   7   8       33.27       34.44      1.95 o 
   5   7   8       20.28       15.54      3.54 o 
   6   7   8       31.54       21.64      6.02 o 
  -5   8   8        0.25       -3.15      3.75 o 
  -4   8   8       47.77       48.29      5.30 o 
  -3   8   8        8.46        6.81      2.01 o 
  -2   8   8       17.87       17.45      2.21 o 
  -1   8   8       20.27       23.42      4.85 o 
   0   8   8       10.32        8.78      1.34 o 
   1   8   8       17.17       16.78      2.75 o 
   2   8   8       22.89       16.55      1.54 o 
   3   8   8        4.89        3.26      2.51 o 
   4   8   8       10.77       14.84      3.15 o 
   5   8   8        9.29        4.36      3.55 o 
  -3   9   8        1.13       -1.27      4.36 o 
  -2   9   8        8.53        4.55      2.67 o 
  -1   9   8       19.38       15.89      3.37 o 
   0   9   8        9.06        7.34      3.61 o 
   1   9   8       11.66       15.16      3.64 o 
   2   9   8       41.01       36.37      4.46 o 
   3   9   8       30.53       16.65      3.25 o 
  -9   1   9       13.25       19.97      5.25 o 
  -8   1   9       15.77       15.33      2.56 o 
  -7   1   9       78.90       80.20      3.10 o 
  -6   1   9       10.51       10.83      1.10 o 
  -5   1   9       14.99       13.89      1.06 o 
  -4   1   9      211.81      204.67      3.05 o 
  -3   1   9     1981.49     2157.41     22.87 o 
  -2   1   9      877.33      998.49     12.56 o 
  -1   1   9      147.71      147.61      2.79 o 
   0   1   9      375.89      348.02      6.12 o 
   1   1   9      808.67      872.06     11.93 o 
   2   1   9       82.37       86.01      2.55 o 
   3   1   9      633.98      680.58      9.59 o 
   4   1   9       80.38       78.70      1.84 o 
   5   1   9      465.01      459.59      6.09 o 
   6   1   9        8.22        7.94      1.39 o 
   7   1   9      189.98      193.57      8.16 o 
   8   1   9        0.24       -1.27      1.89 o 
  -9   2   9       37.91       43.60      4.11 o 
  -8   2   9       17.08       26.33      3.07 o 
  -7   2   9      272.21      291.76      9.15 o 
  -6   2   9     1341.88     1426.27     17.22 o 
  -5   2   9      564.56      560.39      7.81 o 
  -4   2   9       17.31       15.43      1.47 o 
  -3   2   9     2082.03     2155.23     28.15 o 
  -2   2   9      204.92      199.27      2.75 o 
  -1   2   9       18.55       14.23      0.67 o 
   0   2   9     2863.99     2917.73     33.11 o 
   1   2   9      662.08      595.13      8.39 o 
   2   2   9      100.81       92.25      1.78 o 
   3   2   9     1045.69     1021.10     13.20 o 
   4   2   9       36.93       35.58      2.55 o 
   5   2   9      842.69      854.30     10.76 o 
   6   2   9      362.13      382.99      7.42 o 
   7   2   9       80.64       78.33      2.76 o 
   8   2   9       76.51       90.35      4.71 o 
  -8   3   9       30.38       33.22      3.15 o 
  -7   3   9      407.79      410.07      7.21 o 
  -6   3   9      128.25      137.58      2.96 o 
  -5   3   9        0.99        1.74      2.07 o 
  -4   3   9       37.89       42.12      1.27 o 
  -3   3   9      491.56      521.97      7.64 o 
  -2   3   9      138.36      131.30      2.78 o 
  -1   3   9      291.79      251.82      3.93 o 
   0   3   9      139.50      153.61      2.31 o 
   1   3   9     1711.61     1847.63     25.14 o 
   2   3   9        0.05       -0.43      1.22 o 
   3   3   9     1546.28     1598.87     19.17 o 
   4   3   9      173.65      187.64      3.41 o 
   5   3   9     1072.56     1144.96     15.70 o 
   6   3   9       37.22       37.61      3.08 o 
   7   3   9       90.47       86.66      4.36 o 
   8   3   9        0.05       -0.49      2.56 o 
  -8   4   9       21.18       18.47      3.26 o 
  -7   4   9        2.15        3.36      1.48 o 
  -6   4   9        8.34        6.66      1.67 o 
  -5   4   9      211.56      216.60      3.45 o 
  -4   4   9      516.48      514.90      7.07 o 
  -3   4   9       33.58       33.35      1.63 o 
  -2   4   9      178.78      167.38      2.53 o 
  -1   4   9      539.08      556.19      6.96 o 
   0   4   9       64.02       72.63      1.47 o 
   1   4   9      694.91      795.32      9.59 o 
   2   4   9        0.44        1.77      1.11 o 
   3   4   9       36.18       31.15      1.38 o 
   4   4   9      431.76      439.50      6.01 o 
   5   4   9        8.22       11.67      2.46 o 
   6   4   9       52.89       50.58      4.59 o 
   7   4   9      139.10      148.43      5.57 o 
   8   4   9       19.21       20.24      4.65 o 
  -8   5   9       10.99       12.36      5.33 o 
  -7   5   9      104.89      119.39     13.14 o 
  -6   5   9       48.62       57.41      2.98 o 
  -5   5   9        0.02        0.85      0.85 o 
  -4   5   9        3.31        4.07      0.48 o 
  -3   5   9       35.23       29.80      2.54 o 
  -2   5   9       15.61       15.02      0.77 o 
  -1   5   9        1.34        0.83      0.75 o 
   0   5   9       93.94      108.04      1.99 o 
   1   5   9      128.81      141.07      2.47 o 
   2   5   9        1.36        1.12      1.20 o 
   3   5   9       52.42       47.93      2.20 o 
   4   5   9       60.29       60.87      2.46 o 
   5   5   9        2.47        5.56      2.53 o 
   6   5   9       15.41       17.44      2.14 o 
   7   5   9       65.98       74.28      5.89 o 
  -7   6   9       44.81       45.89      5.88 o 
  -6   6   9       24.14       19.83      3.53 o 
  -5   6   9        1.15        0.77      2.15 o 
  -4   6   9        3.96        0.62      2.28 o 
  -3   6   9      139.54      145.72      3.35 o 
  -2   6   9        0.19        1.04      0.67 o 
  -1   6   9        0.01       -0.22      0.82 o 
   0   6   9      174.95      191.66      3.12 o 
   1   6   9        0.52       -0.24      0.84 o 
   2   6   9        0.06        0.99      1.55 o 
   3   6   9       25.76       22.26      1.82 o 
   4   6   9      102.36      106.99      5.52 o 
   5   6   9        0.05        0.73      2.13 o 
   6   6   9        0.03        7.85      2.46 o 
  -6   7   9        7.89        3.25      4.11 o 
  -5   7   9       15.92       12.87      4.63 o 
  -4   7   9      102.33       96.18      4.57 o 
  -3   7   9        2.76        4.90      1.43 o 
  -2   7   9       88.16       82.63      2.02 o 
  -1   7   9       59.51       60.74      1.87 o 
   0   7   9       27.44       29.68      3.08 o 
   1   7   9        0.50        2.24      0.99 o 
   2   7   9       41.47       43.35      1.64 o 
   3   7   9       99.31       98.77      2.97 o 
   4   7   9      165.53      147.27      6.89 o 
   5   7   9       19.70       19.84      5.40 o 
   6   7   9       24.50       23.75      3.70 o 
  -5   8   9       45.00       37.07      5.91 o 
  -4   8   9       17.06       19.80      3.58 o 
  -3   8   9        0.92        1.32      3.53 o 
  -2   8   9        2.66        2.87      1.70 o 
  -1   8   9        3.01        2.52      1.67 o 
   0   8   9        1.23        2.82      1.45 o 
   1   8   9        9.47        9.46      1.73 o 
   2   8   9       15.71       13.63      1.85 o 
   3   8   9        0.91       -2.21      2.21 o 
   4   8   9        2.73        8.06      3.69 o 
  -3   9   9        9.67       13.15      4.16 o 
  -2   9   9       16.20       19.05      3.50 o 
  -1   9   9        0.13        0.58      3.28 o 
   0   9   9        5.56        3.18      3.48 o 
   1   9   9       56.20       58.04      5.44 o 
   2   9   9        7.84        3.95      3.99 o 
   3   9   9        0.61       -0.99      2.64 o 
  -9   0  10       68.30       75.78      7.69 o 
  -8   0  10        1.94        3.45      2.06 o 
  -7   0  10      113.10      122.93      4.49 o 
  -6   0  10     2426.41     2661.82     43.02 o 
  -5   0  10      506.17      543.46     11.12 o 
  -4   0  10        4.40        8.33      1.16 o 
  -3   0  10      339.36      362.67      7.52 o 
  -2   0  10     9742.82    10273.85    226.29 o 
  -1   0  10      177.37      180.65      4.27 o 
   0   0  10      208.12      164.22      8.85 o 
   1   0  10      535.75      556.53     13.63 o 
   2   0  10     2354.91     2564.26     46.97 o 
   3   0  10     2238.48     2299.60     43.29 o 
   4   0  10       22.73       26.20      1.77 o 
   5   0  10      145.95      131.84      3.64 o 
   6   0  10      570.47      586.56     11.99 o 
   7   0  10       25.72       25.90      3.58 o 
   8   0  10       14.58       13.65      3.39 o 
  -9   1  10        0.67        0.45      3.98 o 
  -8   1  10       80.72       82.62      3.91 o 
  -7   1  10       67.75       70.16      5.30 o 
  -6   1  10      121.47      135.12      4.42 o 
  -5   1  10       20.23       22.67      1.29 o 
  -4   1  10      262.06      241.94      4.06 o 
  -3   1  10     1051.66     1088.89     12.82 o 
  -2   1  10     1494.21     1619.98     21.53 o 
  -1   1  10     2296.06     2376.64     31.42 o 
   0   1  10     1620.09     1650.09    101.85 o 
   1   1  10        5.44        5.50      0.63 o 
   2   1  10      326.29      305.42      6.10 o 
   3   1  10      305.02      295.69      4.53 o 
   4   1  10      336.65      315.69      4.83 o 
   5   1  10        5.28        6.02      1.66 o 
   6   1  10        9.00        5.13      1.31 o 
   7   1  10       50.91       48.09      6.06 o 
   8   1  10        8.89        7.88      2.83 o 
  -8   2  10       18.62       18.80      2.99 o 
  -7   2  10       40.96       38.22      5.15 o 
  -6   2  10      991.26     1095.51     13.45 o 
  -5   2  10      374.89      400.03     11.50 o 
  -4   2  10       10.28        8.80      0.61 o 
  -3   2  10      641.44      683.66      9.82 o 
  -2   2  10      327.26      360.65      4.71 o 
  -1   2  10        0.59       -0.20      0.52 o 
   0   2  10       54.66       47.82      1.90 o 
   1   2  10      108.65      113.09      3.01 o 
   2   2  10     1783.42     1989.65     23.18 o 
   3   2  10       26.81       30.83      1.23 o 
   4   2  10       39.63       35.64      1.34 o 
   5   2  10      243.32      250.89      5.62 o 
   6   2  10       40.64       38.90      2.13 o 
   7   2  10       14.27       11.31      2.05 o 
   8   2  10        0.32        1.43      3.67 o 
  -8   3  10       32.63       31.08      3.76 o 
  -7   3  10      126.33      124.59      3.55 o 
  -6   3  10       15.25       15.25      1.41 o 
  -5   3  10       17.50       13.87      1.08 o 
  -4   3  10       40.50       38.98      1.21 o 
  -3   3  10       28.45       33.22      1.23 o 
  -2   3  10        6.76        5.42      0.47 o 
  -1   3  10       49.60       52.54      1.76 o 
   0   3  10       54.96       49.31      1.19 o 
   1   3  10     2308.65     2577.36     34.53 o 
   2   3  10        0.08        0.75      0.67 o 
   3   3  10       33.40       40.11      2.02 o 
   4   3  10      555.47      545.81     16.55 o 
   5   3  10      107.00      105.57      2.44 o 
   6   3  10       32.11       31.78      2.01 o 
   7   3  10       27.08       23.28      2.63 o 
   8   3  10       54.64       45.97      3.82 o 
  -8   4  10        4.92        6.18      3.76 o 
  -7   4  10      130.76      130.11      4.13 o 
  -6   4  10        0.74        2.45      1.27 o 
  -5   4  10      132.01      146.10      2.59 o 
  -4   4  10       54.16       50.84      1.54 o 
  -3   4  10      252.58      262.08      5.85 o 
  -2   4  10       47.30       45.19      1.36 o 
  -1   4  10      199.00      203.69      3.01 o 
   0   4  10        3.51        8.58      0.79 o 
   1   4  10        0.01       -1.15      1.15 o 
   2   4  10       22.42       14.85      1.09 o 
   3   4  10       69.69       58.46      3.34 o 
   4   4  10       80.22       83.47      2.82 o 
   5   4  10       30.52       29.06      1.92 o 
   6   4  10       12.42       12.61      1.75 o 
   7   4  10       49.58       52.04      4.16 o 
  -7   5  10      134.66      149.45     15.80 o 
  -6   5  10        6.61        6.71      2.78 o 
  -5   5  10       19.07       18.29      1.25 o 
  -4   5  10      145.38      153.13      2.89 o 
  -3   5  10       70.44       74.56      1.58 o 
  -2   5  10        6.48        7.56      0.82 o 
  -1   5  10       49.58       41.11      1.34 o 
   0   5  10       21.12       24.07      1.06 o 
   1   5  10      220.67      221.83      3.57 o 
   2   5  10      115.52      132.95      2.49 o 
   3   5  10       30.80       30.25      2.35 o 
   4   5  10     1080.66     1122.60     15.44 o 
   5   5  10      105.76      102.95      5.66 o 
   6   5  10       37.90       39.36      3.91 o 
   7   5  10       45.07       47.72      3.19 o 
  -7   6  10        0.14       -0.85      3.80 o 
  -6   6  10      119.71      129.09      5.68 o 
  -5   6  10        0.01        1.74      4.06 o 
  -4   6  10        5.12        3.78      1.07 o 
  -3   6  10       22.52       22.22      0.99 o 
  -2   6  10       10.65       12.58      0.92 o 
  -1   6  10       14.94        8.80      2.46 o 
   0   6  10       19.58       19.52      1.15 o 
   1   6  10        1.35        1.13      0.95 o 
   2   6  10       95.03       97.16      5.13 o 
   3   6  10       20.95       26.28      1.45 o 
   4   6  10        8.65        8.83      1.78 o 
   5   6  10        2.67        5.85      1.87 o 
   6   6  10        3.42       10.77      4.25 o 
  -6   7  10        0.16        3.44      4.97 o 
  -5   7  10       45.79       49.08      4.97 o 
  -4   7  10        2.29        7.31      3.05 o 
  -3   7  10       80.48       74.69      6.61 o 
  -2   7  10       15.12       12.96      1.52 o 
  -1   7  10       33.93       33.89      1.80 o 
   0   7  10       65.79       64.86      1.91 o 
   1   7  10        2.63        2.58      1.28 o 
   2   7  10        3.26        2.50      1.77 o 
   3   7  10       34.77       35.97      3.06 o 
   4   7  10        0.01        0.84      1.62 o 
   5   7  10        7.10        3.25      2.70 o 
  -5   8  10        7.60        5.95      4.90 o 
  -4   8  10        0.57        2.82      3.58 o 
  -3   8  10        1.26        1.46      3.18 o 
  -2   8  10       18.10       14.04      5.40 o 
  -1   8  10       33.29       38.39      1.99 o 
   0   8  10       19.09       20.28      3.89 o 
   1   8  10       20.11       20.40      1.89 o 
   2   8  10        0.03       -1.56      1.56 o 
   3   8  10       10.01       11.56      3.15 o 
   4   8  10       23.52       13.19      3.09 o 
  -3   9  10        2.53        1.30      4.44 o 
  -2   9  10        1.59       -1.87      3.26 o 
  -1   9  10        3.27        5.08      3.53 o 
   0   9  10       16.10       17.61      2.72 o 
   1   9  10       28.84       26.72      3.56 o 
   2   9  10       24.55       25.65      4.41 o 
   3   9  10        0.53        0.44      4.64 o 
  -9   1  11        8.44        7.61      5.08 o 
  -8   1  11        4.01        5.32      2.36 o 
  -7   1  11        0.36        0.16      1.66 o 
  -6   1  11      447.73      456.90      7.93 o 
  -5   1  11      791.43      821.51     11.39 o 
  -4   1  11       95.22      100.91      2.05 o 
  -3   1  11      304.64      285.10      3.90 o 
  -2   1  11     4134.48     4364.23     56.36 o 
  -1   1  11      167.37      160.89      3.55 o 
   0   1  11       11.18        6.99      0.82 o 
   1   1  11        3.64        0.65      0.96 o 
   2   1  11     1077.81     1196.22     16.24 o 
   3   1  11        7.48        9.07      0.95 o 
   4   1  11       20.90       17.70      2.75 o 
   5   1  11      255.55      253.31      4.21 o 
   6   1  11      272.81      274.63      5.95 o 
   7   1  11       32.97       34.67      4.10 o 
   8   1  11       65.82       65.23      3.87 o 
  -8   2  11       31.08       28.28      3.12 o 
  -7   2  11      192.34      182.43      4.70 o 
  -6   2  11      103.49      119.21      2.58 o 
  -5   2  11      352.98      400.69     16.67 o 
  -4   2  11      106.41      106.61      1.97 o 
  -3   2  11      348.44      361.01      5.61 o 
  -2   2  11      243.87      276.42      6.64 o 
  -1   2  11     1046.05     1094.38     15.20 o 
   0   2  11      371.56      345.80      5.13 o 
   1   2  11      786.28      872.43     11.40 o 
   2   2  11      326.91      327.92      6.74 o 
   3   2  11       69.19       71.45      1.80 o 
   4   2  11      261.99      272.41      8.22 o 
   5   2  11       13.32       14.01      1.31 o 
   6   2  11       53.56       49.79      2.88 o 
   7   2  11        2.68       -0.50      2.98 o 
   8   2  11       52.69       56.50      4.50 o 
  -8   3  11       36.11       49.51      4.66 o 
  -7   3  11       45.42       42.49      4.71 o 
  -6   3  11      276.75      290.69      4.95 o 
  -5   3  11      216.50      220.64      3.70 o 
  -4   3  11      138.21      128.96      2.43 o 
  -3   3  11        4.67        4.73      0.88 o 
  -2   3  11      194.77      210.73      3.12 o 
  -1   3  11        5.87       11.85      0.75 o 
   0   3  11       77.02       89.47      1.72 o 
   1   3  11        9.87        7.91      0.89 o 
   2   3  11      160.83      174.41      3.08 o 
   3   3  11      612.42      665.38      8.63 o 
   4   3  11       44.56       43.99      1.67 o 
   5   3  11       45.66       42.05      1.86 o 
   6   3  11        6.67        4.33      1.54 o 
   7   3  11       22.66       23.93      2.62 o 
   8   3  11       21.17       14.82      2.80 o 
  -8   4  11      147.10      145.57      6.37 o 
  -7   4  11       76.43       79.80      4.23 o 
  -6   4  11       21.01       21.26      1.67 o 
  -5   4  11      438.81      463.72      6.90 o 
  -4   4  11     1059.22     1102.74     14.12 o 
  -3   4  11       46.69       47.10      1.63 o 
  -2   4  11        0.37        0.24      0.60 o 
  -1   4  11     1114.34     1187.55     15.95 o 
   0   4  11      124.67      133.47      2.31 o 
   1   4  11       94.58       96.15      2.86 o 
   2   4  11        7.20        4.83      2.82 o 
   3   4  11        8.80        7.33      1.09 o 
   4   4  11       21.73       21.37      2.19 o 
   5   4  11        1.23        1.87      1.32 o 
   6   4  11        0.37        2.81      1.89 o 
   7   4  11      152.39      156.83      6.64 o 
  -7   5  11        3.66        7.31      4.33 o 
  -6   5  11        0.19        3.39      1.40 o 
  -5   5  11       91.15       92.15      2.16 o 
  -4   5  11        7.75        5.53      1.03 o 
  -3   5  11       43.16       42.58      1.29 o 
  -2   5  11       58.47       62.12      1.47 o 
  -1   5  11       77.91       82.71      1.91 o 
   0   5  11        8.56       10.07      1.18 o 
   1   5  11       19.32       19.68      1.05 o 
   2   5  11       73.41       75.84      2.20 o 
   3   5  11       10.86       10.71      1.29 o 
   4   5  11        0.12        5.50      3.88 o 
   5   5  11      123.37      128.18      4.89 o 
   6   5  11        2.68        0.93      2.45 o 
   7   5  11       32.58       36.24      5.11 o 
  -7   6  11        8.66        5.71      4.19 o 
  -6   6  11       48.66       41.30      4.09 o 
  -5   6  11       45.12       51.23      3.44 o 
  -4   6  11       45.30       45.17      1.44 o 
  -3   6  11      140.56      138.76      2.55 o 
  -2   6  11       23.26       25.25      1.47 o 
  -1   6  11        3.74        0.98      1.00 o 
   0   6  11       60.70       63.30      1.76 o 
   1   6  11        4.47        3.68      1.00 o 
   2   6  11       38.97       41.52      1.67 o 
   3   6  11      108.86      113.97      4.31 o 
   4   6  11        0.00        3.30      1.71 o 
   5   6  11       50.71       53.23      2.96 o 
   6   6  11        2.74       17.06      4.82 o 
  -6   7  11        0.47        8.22      4.68 o 
  -5   7  11       10.21       11.27      4.30 o 
  -4   7  11        8.31       11.60      2.39 o 
  -3   7  11       46.51       54.42      4.25 o 
  -2   7  11      102.77      107.66      8.28 o 
  -1   7  11        0.03        2.41      1.31 o 
   0   7  11       10.75       10.31      1.27 o 
   1   7  11       15.57       14.91      1.50 o 
   2   7  11       16.28       16.89      3.29 o 
   3   7  11       76.52       83.92      5.42 o 
   4   7  11        1.34        2.24      2.06 o 
   5   7  11       26.56       17.68      4.85 o 
  -5   8  11        4.31        3.25      3.91 o 
  -4   8  11        3.29        2.73      3.09 o 
  -3   8  11       59.90       69.97      4.31 o 
  -2   8  11       28.28       30.34      2.37 o 
  -1   8  11       67.09       62.83      3.40 o 
   0   8  11        1.09        0.31      1.42 o 
   1   8  11        4.16        5.79      1.74 o 
   2   8  11        9.01       12.29      2.07 o 
   3   8  11        3.47        1.58      2.75 o 
   4   8  11       24.80       28.68      3.72 o 
  -3   9  11       21.59       21.93      4.94 o 
  -2   9  11        0.09        0.09      3.80 o 
  -1   9  11        7.44        7.88      3.99 o 
   0   9  11        1.24        0.92      2.85 o 
   1   9  11       30.44       20.26      4.13 o 
   2   9  11       32.90       24.81      4.85 o 
  -8   0  12       41.39       41.45      3.00 o 
  -7   0  12      104.43      107.22      3.73 o 
  -6   0  12      207.46      196.69      5.44 o 
  -5   0  12      725.33      784.94     15.75 o 
  -4   0  12      186.64      193.39      4.80 o 
  -3   0  12        2.98        1.02      0.63 o 
  -2   0  12       21.09       18.98      1.30 o 
  -1   0  12     3740.93     4111.54     93.97 o 
   0   0  12      308.86      292.63      6.67 o 
   1   0  12       23.91       20.13      1.36 o 
   2   0  12      369.99      427.46      9.54 o 
   3   0  12      141.09      156.71      4.61 o 
   4   0  12      254.88      237.74      5.44 o 
   5   0  12        0.94        1.05      1.68 o 
   6   0  12      140.48      154.68      5.59 o 
   7   0  12      102.15      114.58      6.10 o 
   8   0  12       53.26       50.54      5.15 o 
  -8   1  12       62.36       53.39      4.07 o 
  -7   1  12       28.40       26.95      1.95 o 
  -6   1  12      279.35      281.60      5.74 o 
  -5   1  12      695.12      705.78     11.13 o 
  -4   1  12        4.64        2.73      0.53 o 
  -3   1  12      496.57      546.49      6.91 o 
  -2   1  12        8.18        8.88      0.91 o 
  -1   1  12       50.39       58.10      1.88 o 
   0   1  12     2124.22     2203.10     61.28 o 
   1   1  12      142.76      109.31      3.29 o 
   2   1  12      609.91      644.36      9.60 o 
   3   1  12     1302.30     1397.68     18.03 o 
   4   1  12      226.97      235.31      4.03 o 
   5   1  12       74.97       68.17      3.46 o 
   6   1  12      135.44      139.62      3.88 o 
   7   1  12       12.41       10.28      2.20 o 
   8   1  12       16.42       12.95      3.22 o 
  -8   2  12        0.50        0.38      7.72 o 
  -7   2  12       86.74       77.59      4.15 o 
  -6   2  12        4.31        3.78      2.35 o 
  -5   2  12     1456.50     1554.47     21.11 o 
  -4   2  12        1.12        1.62      0.95 o 
  -3   2  12      197.57      209.88      3.15 o 
  -2   2  12        0.57        1.18      0.91 o 
  -1   2  12     2315.16     2563.59     34.71 o 
   0   2  12      106.51      116.71      2.30 o 
   1   2  12      217.28      186.76      3.37 o 
   2   2  12       25.02       17.03      1.18 o 
   3   2  12      177.50      177.66      4.24 o 
   4   2  12      124.48      129.08      3.12 o 
   5   2  12      125.79      129.87      2.74 o 
   6   2  12       74.45       76.45      3.23 o 
   7   2  12      142.19      140.45      7.19 o 
   8   2  12        0.59       -0.71      2.41 o 
  -8   3  12        0.62       -0.98      2.58 o 
  -7   3  12      114.30      120.01      3.41 o 
  -6   3  12       43.30       40.99      1.76 o 
  -5   3  12       26.02       24.93      1.05 o 
  -4   3  12      980.78      990.25     29.76 o 
  -3   3  12       14.76       21.92      2.39 o 
  -2   3  12       52.99       53.56      1.84 o 
  -1   3  12      483.79      519.66      7.10 o 
   0   3  12        1.07        3.05      1.36 o 
   1   3  12      121.41      110.60      2.23 o 
   2   3  12        2.85        0.70      0.82 o 
   3   3  12       10.05       13.22      2.20 o 
   4   3  12      464.81      481.15      7.19 o 
   5   3  12       64.95       62.88      2.83 o 
   6   3  12      227.33      237.93      5.72 o 
   7   3  12        3.29        1.17      5.36 o 
  -8   4  12        0.77        2.27      5.31 o 
  -7   4  12       61.51       59.99      3.52 o 
  -6   4  12       45.11       40.37      1.78 o 
  -5   4  12      679.94      727.51     11.00 o 
  -4   4  12       18.96       25.79      1.34 o 
  -3   4  12      439.00      481.04      7.28 o 
  -2   4  12       17.05       16.18      3.18 o 
  -1   4  12      516.25      524.67      7.25 o 
   0   4  12      378.70      399.50      5.43 o 
   1   4  12        0.75       -0.17      0.85 o 
   2   4  12       64.73       66.84      1.91 o 
   3   4  12       51.15       59.18      1.97 o 
   4   4  12       44.73       39.87      2.64 o 
   5   4  12       15.61       16.26      1.82 o 
   6   4  12       37.08       35.15      2.63 o 
   7   4  12      104.45      105.89      4.81 o 
  -7   5  12      279.33      293.79     11.06 o 
  -6   5  12       12.54       16.16      1.69 o 
  -5   5  12       10.36        8.50      1.36 o 
  -4   5  12      300.61      302.74      5.08 o 
  -3   5  12      145.51      140.87      2.66 o 
  -2   5  12        0.01        0.90      0.68 o 
  -1   5  12       10.86       11.75      2.89 o 
   0   5  12       16.15       15.45      1.08 o 
   1   5  12        2.27        4.02      0.97 o 
   2   5  12       94.24       97.93      2.26 o 
   3   5  12       23.41       17.75      1.40 o 
   4   5  12       86.73       95.80      3.12 o 
   5   5  12      125.33      145.66      5.70 o 
   6   5  12        0.99        1.15      4.28 o 
   7   5  12        5.71       10.03      2.83 o 
  -6   6  12        0.19        0.91      2.67 o 
  -5   6  12       21.24       21.38      1.57 o 
  -4   6  12      529.00      565.18     10.11 o 
  -3   6  12       88.81       85.20      2.01 o 
  -2   6  12        3.90        4.90      0.99 o 
  -1   6  12       30.35       26.64      2.71 o 
   0   6  12       31.37       37.36      3.57 o 
   1   6  12       19.73       22.06      2.27 o 
   2   6  12       37.28       41.23      3.67 o 
   3   6  12       33.03       33.28      5.96 o 
   4   6  12       60.08       60.03      3.16 o 
   5   6  12       21.23       22.99      2.86 o 
   6   6  12        1.86       11.99      7.17 o 
  -6   7  12       24.01       25.75      5.02 o 
  -5   7  12       13.97        9.23      2.71 o 
  -4   7  12      152.54      152.51      6.51 o 
  -3   7  12       76.26       76.67      6.59 o 
  -2   7  12        5.05        9.69      3.37 o 
  -1   7  12        0.07        0.74      3.62 o 
   0   7  12      159.59      156.68      3.24 o 
   1   7  12       23.83       23.70      1.59 o 
   2   7  12        0.03        2.61      1.80 o 
   3   7  12       25.44       30.51      2.17 o 
   4   7  12        0.49        1.50      1.81 o 
   5   7  12        4.13        6.60      3.34 o 
  -4   8  12       25.31       19.86      3.41 o 
  -3   8  12        0.79        2.36      3.37 o 
  -2   8  12       48.93       39.34      3.04 o 
  -1   8  12       27.62       33.99      4.36 o 
   0   8  12       22.96       24.29      2.36 o 
   1   8  12       29.81       30.27      2.38 o 
   2   8  12        0.55        2.59      1.76 o 
   3   8  12        0.14        2.01      3.33 o 
   4   8  12        8.52        3.99      4.71 o 
  -2   9  12       35.28       32.14      4.02 o 
  -1   9  12        0.40       -0.06      2.67 o 
   0   9  12        0.04       -2.71      3.12 o 
   1   9  12        3.89        8.64      4.41 o 
   2   9  12        6.92        7.64      4.80 o 
  -8   1  13       78.78       80.75      3.95 o 
  -7   1  13       17.70       22.00      2.02 o 
  -6   1  13      751.11      808.68     13.35 o 
  -5   1  13        1.11        2.02      1.01 o 
  -4   1  13      343.55      341.94      5.34 o 
  -3   1  13      146.53      139.96      5.91 o 
  -2   1  13      270.85      330.17      6.24 o 
  -1   1  13       75.48       77.45      2.17 o 
   0   1  13      344.54      379.19      7.19 o 
   1   1  13        7.01       10.89      2.26 o 
   2   1  13       58.24       59.49      1.80 o 
   3   1  13      110.71      122.79      3.33 o 
   4   1  13       53.15       52.87      2.92 o 
   5   1  13        3.33        1.83      1.25 o 
   6   1  13      123.22      133.48      5.00 o 
   7   1  13       37.13       33.20      2.87 o 
   8   1  13        1.70        3.24      2.79 o 
  -8   2  13        8.13        6.53      2.79 o 
  -7   2  13       72.11       74.09      5.17 o 
  -6   2  13        3.85        3.78      1.61 o 
  -5   2  13       14.16       16.97      1.12 o 
  -4   2  13      127.99      111.81      3.24 o 
  -3   2  13      668.31      666.77      8.80 o 
  -2   2  13      352.23      347.89      5.41 o 
  -1   2  13      111.01      102.73      2.31 o 
   0   2  13       80.59       88.19      1.99 o 
   1   2  13      690.12      700.47     11.19 o 
   2   2  13        4.49        0.86      0.74 o 
   3   2  13       36.29       39.19      1.54 o 
   4   2  13       11.25        8.96      2.02 o 
   5   2  13       68.17       73.25      2.57 o 
   6   2  13       97.84       95.70      4.31 o 
   7   2  13       38.36       37.61      5.60 o 
   8   2  13       21.89       27.94      3.43 o 
  -8   3  13       99.26      109.10      5.23 o 
  -7   3  13        2.00        3.12      1.94 o 
  -6   3  13      106.11       99.97      4.18 o 
  -5   3  13      578.84      627.99      8.49 o 
  -4   3  13      869.95      882.79     27.94 o 
  -3   3  13        1.77        3.09      0.46 o 
  -2   3  13       10.30       10.51      0.81 o 
  -1   3  13       16.68       20.34      1.20 o 
   0   3  13        6.73        5.73      0.87 o 
   1   3  13        0.02        1.06      0.76 o 
   2   3  13       78.85       79.63      4.29 o 
   3   3  13       92.88       88.16      4.01 o 
   4   3  13       16.70       13.52      2.46 o 
   5   3  13       77.79       73.56      2.53 o 
   6   3  13      110.26      107.28      3.81 o 
   7   3  13       28.92       29.66      2.99 o 
  -8   4  13       54.39       59.25      4.17 o 
  -7   4  13       24.67       20.12      2.92 o 
  -6   4  13        5.24        4.87      1.23 o 
  -5   4  13      243.95      244.03      4.58 o 
  -4   4  13     1712.67     1900.12     23.95 o 
  -3   4  13       55.86       55.45      1.83 o 
  -2   4  13       26.87       30.90      1.13 o 
  -1   4  13      440.60      463.51      6.50 o 
   0   4  13      299.29      303.88      4.39 o 
   1   4  13       84.45       82.70      2.08 o 
   2   4  13       73.48       75.51      2.13 o 
   3   4  13       21.27       22.61      3.29 o 
   4   4  13       97.08       97.33      2.98 o 
   5   4  13        6.81        3.62      1.68 o 
   6   4  13       36.47       35.48      3.40 o 
   7   4  13       32.16       24.36      3.06 o 
  -7   5  13        8.09       12.60      4.68 o 
  -6   5  13       10.56       11.71      2.37 o 
  -5   5  13       68.39       72.30      2.68 o 
  -4   5  13      339.47      366.91      5.89 o 
  -3   5  13      392.22      421.18      6.63 o 
  -2   5  13       21.84       23.68      1.13 o 
  -1   5  13      239.78      271.03      6.07 o 
   0   5  13       53.17       52.98      3.10 o 
   1   5  13        3.39        2.83      0.96 o 
   2   5  13       46.16       41.13      3.17 o 
   3   5  13        0.64        2.19      1.12 o 
   4   5  13       14.14       12.85      1.71 o 
   5   5  13       37.57       30.63      2.71 o 
   6   5  13        2.75       -1.30      2.27 o 
  -6   6  13        3.54        5.45      4.06 o 
  -5   6  13       13.92       15.08      1.70 o 
  -4   6  13      126.84      137.29      3.65 o 
  -3   6  13        8.33       10.73      1.05 o 
  -2   6  13       56.93       59.57      4.58 o 
  -1   6  13       28.63       24.10      1.40 o 
   0   6  13        6.94        5.60      1.21 o 
   1   6  13       15.18       14.13      1.21 o 
   2   6  13        1.59        2.09      1.28 o 
   3   6  13       25.01       31.42      1.93 o 
   4   6  13        9.21        7.02      1.97 o 
   5   6  13       60.09       64.10      3.82 o 
   6   6  13       36.65       39.75      5.01 o 
  -5   7  13       48.15       49.36      5.14 o 
  -4   7  13       10.30        8.59      4.16 o 
  -3   7  13       67.66       74.17      4.75 o 
  -2   7  13       86.91       85.97      2.88 o 
  -1   7  13       34.08       35.76      1.95 o 
   0   7  13       74.45       70.04      3.40 o 
   1   7  13        4.96        3.92      2.35 o 
   2   7  13        0.74        1.86      1.71 o 
   3   7  13        5.50        2.84      1.82 o 
   4   7  13       22.87       22.73      4.48 o 
   5   7  13        0.01       -3.37      4.09 o 
  -4   8  13        0.24       -4.88      6.61 o 
  -3   8  13      147.35      149.52      6.16 o 
  -2   8  13       17.06       14.84      4.17 o 
  -1   8  13       24.36       22.18      2.74 o 
   0   8  13        0.28        1.97      1.93 o 
   1   8  13        3.41        4.54      2.05 o 
   2   8  13        3.10        3.42      1.96 o 
   3   8  13        5.55        5.29      3.53 o 
  -2   9  13        5.13       11.25      3.95 o 
  -1   9  13       38.25       35.40      4.79 o 
   0   9  13        8.60        8.89      4.41 o 
   1   9  13        7.26        1.46      4.11 o 
  -8   0  14        7.51       16.85      6.01 o 
  -7   0  14       22.05       21.45      1.87 o 
  -6   0  14       34.72       32.57      1.99 o 
  -5   0  14      174.26      177.17      4.85 o 
  -4   0  14       32.08       31.65      1.87 o 
  -3   0  14       99.16       99.30      3.59 o 
  -2   0  14      438.50      420.29      9.29 o 
  -1   0  14      586.48      544.99     13.81 o 
   0   0  14       49.86       42.57      2.24 o 
   1   0  14       33.44       36.96      1.73 o 
   2   0  14       59.14       62.63      2.40 o 
   3   0  14       22.25       22.23      1.76 o 
   4   0  14       59.27       52.81      2.51 o 
   5   0  14      115.72      101.76      3.53 o 
   6   0  14       13.97       17.92      2.78 o 
   7   0  14        3.40        3.20      2.76 o 
   8   0  14        0.07        7.44      3.42 o 
  -8   1  14       18.78       21.73      4.61 o 
  -7   1  14       46.10       47.62      2.47 o 
  -6   1  14       85.68       84.55      3.05 o 
  -5   1  14       95.81       95.55      2.72 o 
  -4   1  14        9.76       11.19      0.84 o 
  -3   1  14      399.27      400.12      5.45 o 
  -2   1  14      232.87      207.54      9.99 o 
  -1   1  14       30.94       21.75      1.21 o 
   0   1  14       17.88       19.21      2.22 o 
   1   1  14       70.56       61.60      1.83 o 
   2   1  14      298.18      278.36      5.00 o 
   3   1  14        2.33        2.34      1.02 o 
   4   1  14       27.06       24.69      1.44 o 
   5   1  14      274.97      280.79      5.84 o 
   6   1  14       97.03       96.22      3.67 o 
   7   1  14       79.26       77.75      4.11 o 
  -8   2  14        0.00        0.30      2.57 o 
  -7   2  14       19.63       18.45      3.59 o 
  -6   2  14       43.03       40.11      2.25 o 
  -5   2  14      163.44      171.66      3.31 o 
  -4   2  14       49.28       53.40      3.77 o 
  -3   2  14       48.36       51.31      3.12 o 
  -2   2  14        0.28        0.82      1.11 o 
  -1   2  14      243.94      274.50      4.84 o 
   0   2  14      167.40      165.53      3.13 o 
   1   2  14      182.76      166.97      4.15 o 
   2   2  14       11.35       12.75      2.85 o 
   3   2  14        1.50        1.52      1.12 o 
   4   2  14       16.38       13.77      1.45 o 
   5   2  14        8.62       16.35      3.11 o 
   6   2  14       37.32       44.17      4.09 o 
   7   2  14       15.40        9.38      2.76 o 
  -8   3  14        0.10        1.03      2.71 o 
  -7   3  14       96.90      101.31      3.40 o 
  -6   3  14        1.46        1.56      1.25 o 
  -5   3  14      396.38      414.71      7.31 o 
  -4   3  14        3.77        4.46      0.92 o 
  -3   3  14       28.76       18.85      0.93 o 
  -2   3  14       24.81       23.60      2.33 o 
  -1   3  14       37.08       27.57      1.31 o 
   0   3  14      133.74      129.66      2.57 o 
   1   3  14      163.17      154.41      2.98 o 
   2   3  14       41.74       38.74      1.53 o 
   3   3  14       10.52       10.88      1.15 o 
   4   3  14        0.37        1.39      1.63 o 
   5   3  14       55.70       49.17      4.49 o 
   6   3  14       28.25       29.38      2.99 o 
   7   3  14        1.51        2.26      2.98 o 
  -7   4  14        5.47        4.73      2.03 o 
  -6   4  14        0.86        0.06      1.42 o 
  -5   4  14      271.63      288.63      6.09 o 
  -4   4  14        0.07        2.72      1.18 o 
  -3   4  14        7.27        7.67      0.89 o 
  -2   4  14       32.62       31.15      1.37 o 
  -1   4  14      405.73      439.91      6.36 o 
   0   4  14        2.34        0.20      0.79 o 
   1   4  14        1.10       -0.48      0.86 o 
   2   4  14        2.47        2.35      1.53 o 
   3   4  14       43.20       45.27      1.95 o 
   4   4  14        5.24        6.23      2.31 o 
   5   4  14       16.62       17.28      3.99 o 
   6   4  14       27.00       23.72      2.67 o 
   7   4  14       28.22       26.82      6.25 o 
  -7   5  14       28.16       29.82      3.82 o 
  -6   5  14       45.50       49.95      2.46 o 
  -5   5  14        1.89        2.82      1.45 o 
  -4   5  14      834.07      887.51     15.70 o 
  -3   5  14      378.19      408.63      6.66 o 
  -2   5  14       83.02       78.06      1.80 o 
  -1   5  14        6.04        4.12      0.89 o 
   0   5  14        4.43        3.16      0.93 o 
   1   5  14        4.42        6.61      1.02 o 
   2   5  14       20.77       28.88      1.80 o 
   3   5  14       18.70       18.28      1.75 o 
   4   5  14        0.77       -1.54      3.27 o 
   5   5  14       31.58       35.61      2.98 o 
   6   5  14        5.90        7.77      3.88 o 
  -6   6  14        2.80        3.37      3.49 o 
  -5   6  14        1.51        5.06      3.97 o 
  -4   6  14      168.06      173.12      5.80 o 
  -3   6  14      194.13      204.32      4.33 o 
  -2   6  14        3.54        2.67      0.95 o 
  -1   6  14        3.82        3.25      1.18 o 
   0   6  14        6.29        5.74      1.24 o 
   1   6  14       31.97       26.81      1.65 o 
   2   6  14        6.22        8.40      1.47 o 
   3   6  14        1.27       -1.50      1.50 o 
   4   6  14       24.09       21.24      2.50 o 
   5   6  14        4.91        6.91      3.86 o 
  -5   7  14        5.01       -1.11      3.77 o 
  -4   7  14       53.81       49.70      5.50 o 
  -3   7  14       73.60       73.56      6.89 o 
  -2   7  14      119.70      128.45      6.24 o 
  -1   7  14      107.30      105.01      5.07 o 
   0   7  14      181.50      189.81      3.77 o 
   1   7  14       55.32       51.29      3.16 o 
   2   7  14       24.82       29.99      2.31 o 
   3   7  14        6.16        7.30      2.15 o 
   4   7  14        3.59        4.21      4.45 o 
  -4   8  14        0.01       -2.47      3.08 o 
  -3   8  14       31.58       27.26      4.38 o 
  -2   8  14        0.53       -0.69      3.84 o 
  -1   8  14       22.92       27.53      2.79 o 
   0   8  14        8.22        6.11     13.42 o 
   1   8  14        0.00        0.96      3.09 o 
   2   8  14        8.81       12.58      2.37 o 
   3   8  14        0.01        1.33      2.87 o 
  -1   9  14        4.64        2.21      3.94 o 
   0   9  14        2.99        4.93      4.50 o 
  -8   1  15        0.63       -0.04      2.16 o 
  -7   1  15       19.33       17.41      2.12 o 
  -6   1  15      138.14      134.79      4.85 o 
  -5   1  15       72.36       65.88      2.34 o 
  -4   1  15       24.46       23.71      1.98 o 
  -3   1  15       49.19       58.12      1.37 o 
  -2   1  15       99.45      102.84      2.36 o 
  -1   1  15       60.05       58.50      2.23 o 
   0   1  15       11.96       15.48      1.16 o 
   1   1  15        0.10        2.54      1.29 o 
   2   1  15       21.49       25.42      2.02 o 
   3   1  15       45.81       41.25      1.74 o 
   4   1  15       54.15       57.95      1.93 o 
   5   1  15        2.48        4.18      1.73 o 
   6   1  15        6.50        4.33      2.16 o 
   7   1  15       40.99       47.51      3.38 o 
  -8   2  15        0.00        1.74      2.53 o 
  -7   2  15       21.00       20.07      4.47 o 
  -6   2  15        9.34        7.78      1.95 o 
  -5   2  15      254.57      262.10      9.96 o 
  -4   2  15        0.24        0.07      1.54 o 
  -3   2  15       62.34       58.46      2.31 o 
  -2   2  15      532.64      563.69     15.43 o 
  -1   2  15       26.16       24.07      3.23 o 
   0   2  15      741.39      802.34     12.65 o 
   1   2  15       87.38       86.42      2.55 o 
   2   2  15      184.81      209.44      4.12 o 
   3   2  15       17.86       19.43      1.49 o 
   4   2  15        2.46        6.05      1.39 o 
   5   2  15       64.05       60.11      5.94 o 
   6   2  15       13.60       15.35      2.48 o 
   7   2  15        0.96        0.90      3.06 o 
  -8   3  15       12.36       17.10      3.95 o 
  -7   3  15       14.44       13.14      2.30 o 
  -6   3  15        1.17        1.69      2.17 o 
  -5   3  15      101.18      104.94      2.89 o 
  -4   3  15      189.98      186.87      5.00 o 
  -3   3  15      593.83      619.49     11.41 o 
  -2   3  15      158.44      162.37      3.15 o 
  -1   3  15      101.09      110.80      2.60 o 
   0   3  15      237.74      238.06      4.25 o 
   1   3  15      397.95      398.99      6.18 o 
   2   3  15       64.00       50.58      1.92 o 
   3   3  15       22.48       26.64      4.64 o 
   4   3  15       95.06       92.81      2.87 o 
   5   3  15       21.42       21.31      2.60 o 
   6   3  15        4.32        2.31      2.97 o 
   7   3  15       33.16       34.76      3.96 o 
  -7   4  15        0.20        0.03      4.39 o 
  -6   4  15       58.65       53.07      2.80 o 
  -5   4  15       34.79       26.44      2.27 o 
  -4   4  15       22.04       22.15      1.47 o 
  -3   4  15       93.53      100.39      2.20 o 
  -2   4  15      133.08      120.80      6.17 o 
  -1   4  15       22.96       25.54      1.32 o 
   0   4  15        1.32        1.72      0.90 o 
   1   4  15        5.03        6.86      2.06 o 
   2   4  15        0.98        2.59      1.01 o 
   3   4  15       83.72       83.30      2.42 o 
   4   4  15        0.28        1.05      3.37 o 
   5   4  15       10.55       13.72      1.74 o 
   6   4  15       45.86       53.20      4.50 o 
  -7   5  15        3.58        7.08      4.47 o 
  -6   5  15        1.60       -0.41      2.25 o 
  -5   5  15        0.01        0.59      1.65 o 
  -4   5  15       66.95       65.28      5.12 o 
  -3   5  15        1.56        1.41      0.96 o 
  -2   5  15        1.46        1.93      0.90 o 
  -1   5  15       48.18       45.90      2.29 o 
   0   5  15       27.86       28.47      1.50 o 
   1   5  15       66.16       58.08      3.11 o 
   2   5  15       15.44       13.20      1.43 o 
   3   5  15        1.12        1.25      2.10 o 
   4   5  15        4.10        4.16      2.02 o 
   5   5  15        6.10        6.83      2.53 o 
   6   5  15        3.94        8.16      2.93 o 
  -6   6  15        0.87        8.81      4.51 o 
  -5   6  15        7.23        3.49      8.64 o 
  -4   6  15        0.25       -0.16      3.32 o 
  -3   6  15       38.32       39.63      2.43 o 
  -2   6  15        5.61        7.04      1.61 o 
  -1   6  15       26.90       34.18      3.51 o 
   0   6  15       38.16       37.48      1.70 o 
   1   6  15       67.84       65.05      4.13 o 
   2   6  15        0.00        2.45      2.69 o 
   3   6  15       11.59       15.24      2.20 o 
   4   6  15       14.87       15.18      2.76 o 
   5   6  15        2.23        1.67      7.07 o 
  -5   7  15        0.24        1.09      4.00 o 
  -4   7  15       75.06       67.87      5.74 o 
  -3   7  15        0.35        5.08      3.01 o 
  -2   7  15        1.49        0.80      1.58 o 
  -1   7  15       19.05       20.92      2.87 o 
   0   7  15        4.23        5.33      1.64 o 
   1   7  15        8.30        8.28      1.78 o 
   2   7  15        0.00        0.46      4.44 o 
   3   7  15        7.53        3.45      2.48 o 
   4   7  15       47.64       60.08     15.54 o 
  -3   8  15      102.96      109.93      6.52 o 
  -2   8  15       55.88       58.78      4.97 o 
  -1   8  15        1.70        1.98      2.41 o 
   0   8  15        4.43        4.57      2.67 o 
   1   8  15       45.12       39.99      2.78 o 
   2   8  15       40.42       39.42      6.64 o 
   3   8  15        0.00        1.41      2.94 o 
  -8   0  16       57.35       61.77      6.17 o 
  -7   0  16       23.25       30.41      2.29 o 
  -6   0  16       88.08       93.12      3.81 o 
  -5   0  16       13.53       14.14      1.47 o 
  -4   0  16      685.90      649.05     13.70 o 
  -3   0  16        7.88        6.20      1.22 o 
  -2   0  16      190.70      202.55      6.24 o 
  -1   0  16      453.05      520.49     14.28 o 
   0   0  16        5.80        3.06      1.33 o 
   1   0  16     1082.80     1170.57     23.14 o 
   2   0  16        2.70        1.32      1.22 o 
   3   0  16        6.56        6.37      1.49 o 
   4   0  16        4.95        7.66      1.80 o 
   5   0  16       30.67       36.29      4.03 o 
   6   0  16        6.69        6.13      4.00 o 
   7   0  16       11.67       12.30      3.66 o 
  -8   1  16        2.59        1.13      3.30 o 
  -7   1  16       19.93       21.80      4.17 o 
  -6   1  16      190.47      188.68     10.85 o 
  -5   1  16        5.45        4.24      0.62 o 
  -4   1  16        2.32        2.87      0.89 o 
  -3   1  16       64.73       66.74      1.85 o 
  -2   1  16      101.44       99.22      5.31 o 
  -1   1  16      272.53      275.56     14.31 o 
   0   1  16        0.23       -0.86      1.15 o 
   1   1  16       62.97       63.88      2.05 o 
   2   1  16      180.07      181.82      3.43 o 
   3   1  16       41.26       43.48      2.06 o 
   4   1  16        8.03        5.92      1.61 o 
   5   1  16       32.82       50.45     75.59 o 
   6   1  16        2.54        3.98      2.37 o 
   7   1  16       38.45       38.66      7.48 o 
  -8   2  16       14.30       16.50      3.03 o 
  -7   2  16        0.01       -1.26      1.65 o 
  -6   2  16       92.82       81.30      3.39 o 
  -5   2  16       30.99       26.14      2.24 o 
  -4   2  16        2.17        1.24      0.81 o 
  -3   2  16       13.16       10.87      0.90 o 
  -2   2  16       63.46       70.25      2.01 o 
  -1   2  16       92.59       90.91      2.67 o 
   0   2  16       10.58        9.46      1.08 o 
   1   2  16       31.25       36.14      1.79 o 
   2   2  16        1.46        0.92      1.18 o 
   3   2  16        8.50        7.09      1.39 o 
   4   2  16        6.50       10.02      1.62 o 
   5   2  16        8.40        5.87      1.88 o 
   6   2  16       15.64       11.73      2.72 o 
   7   2  16        7.09        2.25      3.25 o 
  -7   3  16        2.16        2.33      1.99 o 
  -6   3  16        2.15        2.87      1.33 o 
  -5   3  16        7.96        8.82      2.82 o 
  -4   3  16       38.66       34.82      4.02 o 
  -3   3  16       17.28       17.21      1.03 o 
  -2   3  16      114.56      111.22      2.59 o 
  -1   3  16       88.78      102.87      2.62 o 
   0   3  16       36.76       31.81      1.39 o 
   1   3  16        2.43        3.51      1.73 o 
   2   3  16        0.79        2.46      1.01 o 
   3   3  16       36.09       39.80      4.62 o 
   4   3  16        1.06        0.57      1.51 o 
   5   3  16        4.42        0.39      2.58 o 
   6   3  16        1.20        0.04      2.83 o 
   7   3  16        9.03       12.46      3.63 o 
  -7   4  16        0.01        5.68      3.68 o 
  -6   4  16       13.51       10.41      2.09 o 
  -5   4  16       34.45       29.16      2.02 o 
  -4   4  16        3.55        5.43      1.41 o 
  -3   4  16      415.50      451.32      6.52 o 
  -2   4  16      948.75     1041.77     16.70 o 
  -1   4  16      123.13      134.17      2.99 o 
   0   4  16       13.40       15.03      2.10 o 
   1   4  16       60.21       67.97      3.77 o 
   2   4  16        0.02        0.08      1.93 o 
   3   4  16       12.04       13.29      1.70 o 
   4   4  16       10.43       13.15      1.88 o 
   5   4  16        7.70        2.24      2.08 o 
   6   4  16       25.10       21.23      8.79 o 
  -6   5  16       51.86       45.71      6.38 o 
  -5   5  16        0.51        1.42      1.95 o 
  -4   5  16        0.02        0.76      2.28 o 
  -3   5  16        2.80        4.25      1.10 o 
  -2   5  16        0.38       -0.63      1.13 o 
  -1   5  16       21.91       18.17      1.17 o 
   0   5  16       49.92       52.66      4.97 o 
   1   5  16      121.01      111.96      2.82 o 
   2   5  16        0.04       -0.56      1.29 o 
   3   5  16       12.61        8.42      2.02 o 
   4   5  16        0.78        0.22      1.80 o 
   5   5  16       14.58       13.71      3.62 o 
   6   5  16       23.13       27.24      6.72 o 
  -6   6  16       10.26        2.49      9.25 o 
  -5   6  16       14.04        4.32      2.42 o 
  -4   6  16        3.42        1.97      2.66 o 
  -3   6  16       43.74       50.12      2.59 o 
  -2   6  16        4.37        6.94      1.19 o 
  -1   6  16       52.04       49.70      2.31 o 
   0   6  16        2.79        1.10      1.30 o 
   1   6  16       23.22       17.73      2.23 o 
   2   6  16       95.18       96.22      3.03 o 
   3   6  16        0.24       -0.86      2.21 o 
   4   6  16       13.32       11.66      3.11 o 
   5   6  16       22.71       31.80      4.46 o 
  -5   7  16        0.31       -2.62      3.23 o 
  -4   7  16        9.28        3.11      4.53 o 
  -3   7  16      127.36      128.16     17.43 o 
  -2   7  16        0.59        1.30      2.86 o 
  -1   7  16       14.18       14.77      1.98 o 
   0   7  16        0.13        1.54      2.11 o 
   1   7  16       46.18       49.71      2.51 o 
   2   7  16       36.36       39.18      2.89 o 
   3   7  16        0.02        2.25      2.49 o 
   4   7  16        3.18        8.83      3.02 o 
  -3   8  16        4.46       11.05      4.57 o 
  -2   8  16       19.82       19.56      5.83 o 
  -1   8  16       23.82       26.85      4.24 o 
   0   8  16       10.23       10.94      2.95 o 
   1   8  16        3.38        1.31      5.37 o 
   2   8  16       21.41       25.34      5.48 o 
  -8   1  17        0.12        4.59      3.64 o 
  -7   1  17        5.31        3.77      2.19 o 
  -6   1  17        5.50        4.80      1.75 o 
  -5   1  17       10.46       12.86      1.89 o 
  -4   1  17        7.47        5.85      0.63 o 
  -3   1  17        1.29        1.79      1.51 o 
  -2   1  17      101.80      100.89      2.54 o 
  -1   1  17        0.59       -0.38      1.36 o 
   0   1  17        0.10       -1.41      1.60 o 
   1   1  17       28.67       30.25      2.45 o 
   2   1  17       17.52       14.24      2.07 o 
   3   1  17        0.04        0.38      1.17 o 
   4   1  17        8.88        5.52      1.95 o 
   5   1  17        3.41        1.32      1.83 o 
   6   1  17        4.52        6.47      2.74 o 
   7   1  17       18.84       22.24      3.99 o 
  -8   2  17        2.77        1.20      3.57 o 
  -7   2  17       25.62       25.03      3.15 o 
  -6   2  17       44.91       53.95      2.90 o 
  -5   2  17       10.97        9.03      1.54 o 
  -4   2  17       68.09       62.82      2.48 o 
  -3   2  17       13.71       14.50      1.05 o 
  -2   2  17      179.46      194.51      5.27 o 
  -1   2  17      527.80      511.86     12.18 o 
   0   2  17      112.51      125.76      5.26 o 
   1   2  17       19.01       17.68      1.91 o 
   2   2  17       16.54       18.77      3.49 o 
   3   2  17       48.45       37.31      1.95 o 
   4   2  17        0.26       -1.82      1.82 o 
   5   2  17        0.65       -1.52      3.47 o 
   6   2  17        0.01        4.53      3.31 o 
   7   2  17        3.43        2.32      2.57 o 
  -7   3  17       18.51       13.92      2.65 o 
  -6   3  17        0.05        0.16      1.88 o 
  -5   3  17      289.74      290.50     11.96 o 
  -4   3  17        3.51        6.64      1.46 o 
  -3   3  17       10.48       10.07      0.93 o 
  -2   3  17      267.60      267.38      7.82 o 
  -1   3  17      400.48      402.01      8.07 o 
   0   3  17        0.01       -1.04      1.15 o 
   1   3  17      119.75      123.51      3.29 o 
   2   3  17       12.10       17.70      1.39 o 
   3   3  17        0.02        2.14      2.44 o 
   4   3  17       10.15        7.44      4.04 o 
   5   3  17       17.27       16.89      3.13 o 
   6   3  17        0.01       -1.86      2.55 o 
  -7   4  17        8.07        9.03      2.79 o 
  -6   4  17        1.68        0.45      2.15 o 
  -5   4  17       66.80       66.31      2.69 o 
  -4   4  17      102.13       93.77      6.50 o 
  -3   4  17      141.10      148.44      3.59 o 
  -2   4  17      834.20      895.16     11.31 o 
  -1   4  17       38.19       39.56      2.02 o 
   0   4  17       19.06       20.45      1.45 o 
   1   4  17      149.49      157.72      3.07 o 
   2   4  17       44.69       47.00      2.46 o 
   3   4  17       68.61       67.17      3.07 o 
   4   4  17       18.25       13.69      2.13 o 
   5   4  17       14.97       11.12      2.38 o 
   6   4  17        9.25       13.56      3.96 o 
  -6   5  17        0.95        4.05      3.37 o 
  -5   5  17        8.91       18.11      7.21 o 
  -4   5  17        1.33        0.96      1.55 o 
  -3   5  17       41.58       41.87      1.81 o 
  -2   5  17       53.30       62.37      2.09 o 
  -1   5  17        5.76        4.65      1.34 o 
   0   5  17        4.40        3.48      1.18 o 
   1   5  17        8.66        8.86      1.39 o 
   2   5  17       49.17       49.77      9.45 o 
   3   5  17        2.23       -1.08      1.80 o 
   4   5  17        0.38       -1.77      1.97 o 
   5   5  17        1.51        2.47      4.12 o 
  -5   6  17        3.56        8.07      3.27 o 
  -4   6  17       17.51       21.40      4.22 o 
  -3   6  17        1.72        1.09      1.73 o 
  -2   6  17      208.22      212.00      4.36 o 
  -1   6  17        5.39        3.85      1.45 o 
   0   6  17       14.81       19.38      1.74 o 
   1   6  17        0.89       -0.35      1.67 o 
   2   6  17       50.41       38.61      3.78 o 
   3   6  17        1.44        1.95      2.46 o 
   4   6  17        3.55        6.47      2.98 o 
   5   6  17        6.63        2.45      3.37 o 
  -4   7  17       20.85       15.13      4.36 o 
  -3   7  17       60.92       58.14      5.00 o 
  -2   7  17       56.43       52.45      9.15 o 
  -1   7  17       23.12       19.83      2.11 o 
   0   7  17        3.52        8.34      5.48 o 
   1   7  17        3.18        4.61      2.63 o 
   2   7  17        2.27        1.78      5.51 o 
   3   7  17        0.05        2.55      3.25 o 
  -2   8  17       85.26       83.97     12.18 o 
  -1   8  17        4.46        3.46      3.52 o 
   0   8  17        9.71       13.82      2.98 o 
   1   8  17       12.06       11.51      3.69 o 
   2   8  17       13.58       14.63      8.79 o 
  -8   0  18        1.57        0.20      3.62 o 
  -7   0  18        4.39        6.45      5.41 o 
  -6   0  18       51.73       50.41      2.93 o 
  -5   0  18        5.67        0.63      1.30 o 
  -4   0  18        4.08        4.35      1.02 o 
  -3   0  18      276.19      273.85      8.39 o 
  -2   0  18      102.42      102.05      4.41 o 
  -1   0  18      355.94      362.54      9.99 o 
   0   0  18     2387.53     2481.93     48.54 o 
   1   0  18      386.27      411.59      8.28 o 
   2   0  18        9.92        6.07      1.54 o 
   3   0  18       68.51       65.77      2.98 o 
   4   0  18      117.63      109.62      5.15 o 
   5   0  18        0.28       -0.80      3.39 o 
   6   0  18       22.37       17.43      4.57 o 
   7   0  18        6.96        4.96      3.80 o 
  -7   1  18        3.52        7.07      2.18 o 
  -6   1  18        4.98        5.63      1.95 o 
  -5   1  18       15.45       15.20      1.11 o 
  -4   1  18        7.40        7.35      0.77 o 
  -3   1  18        0.17        1.37      2.20 o 
  -2   1  18        1.99        1.48      0.92 o 
  -1   1  18       11.44       10.23      1.17 o 
   0   1  18      128.28      131.29      4.05 o 
   1   1  18       57.46       48.30      3.94 o 
   2   1  18       70.71       67.14      2.14 o 
   3   1  18        0.31        0.19      1.74 o 
   4   1  18        0.93        2.11      1.83 o 
   5   1  18        1.94        0.60      2.25 o 
   6   1  18        1.26       -1.75      2.57 o 
   7   1  18       10.05        9.72      3.16 o 
  -7   2  18        0.31        2.12      2.48 o 
  -6   2  18        0.00       -0.07      2.91 o 
  -5   2  18        8.47        8.49      1.95 o 
  -4   2  18        5.34        4.06      1.26 o 
  -3   2  18      183.14      184.52      3.64 o 
  -2   2  18      316.13      315.92      6.50 o 
  -1   2  18      851.68      913.14     16.09 o 
   0   2  18       14.18       13.89      1.60 o 
   1   2  18       19.54       18.95      1.59 o 
   2   2  18       34.17       34.11      2.56 o 
   3   2  18      165.26      146.18      3.28 o 
   4   2  18       26.00       24.78      6.71 o 
   5   2  18        1.71        2.11      2.85 o 
   6   2  18        1.26        0.51      3.30 o 
  -7   3  18        4.20        0.68      2.63 o 
  -6   3  18       26.86       25.03      2.96 o 
  -5   3  18        2.74        0.95      1.37 o 
  -4   3  18        0.56        0.18      1.48 o 
  -3   3  18        5.39        7.57      1.00 o 
  -2   3  18        5.10        3.76      0.95 o 
  -1   3  18       10.02       13.19      1.32 o 
   0   3  18       86.07       90.52      2.69 o 
   1   3  18      122.67      115.93      3.28 o 
   2   3  18       33.17       39.48      2.50 o 
   3   3  18       39.39       29.29      1.99 o 
   4   3  18        9.24       14.19      2.33 o 
   5   3  18        2.99        2.69      2.59 o 
   6   3  18        0.36        0.95      4.24 o 
  -7   4  18        0.64        7.39      4.71 o 
  -6   4  18       12.62       12.01      2.72 o 
  -5   4  18       70.55       73.65      3.31 o 
  -4   4  18        0.04        2.93      1.80 o 
  -3   4  18       52.49       53.98      3.54 o 
  -2   4  18       11.79        9.86      1.27 o 
  -1   4  18      163.44      173.66      4.11 o 
   0   4  18       16.40       14.96      1.49 o 
   1   4  18       56.71       54.49      3.00 o 
   2   4  18       30.29       23.52      4.64 o 
   3   4  18      204.33      195.59      8.70 o 
   4   4  18        0.57        0.62      2.01 o 
   5   4  18        0.57       -0.10      3.33 o 
   6   4  18        0.20       -0.19      3.08 o 
  -6   5  18       23.51       26.56      4.60 o 
  -5   5  18       12.16        9.23      4.76 o 
  -4   5  18        0.00        0.12      1.63 o 
  -3   5  18       75.10       82.75      2.62 o 
  -2   5  18      376.71      386.76     10.73 o 
  -1   5  18      476.15      529.49      9.22 o 
   0   5  18        9.50       10.14      1.49 o 
   1   5  18        3.56        2.84      3.23 o 
   2   5  18       30.53       31.96      6.17 o 
   3   5  18        1.13        1.60      1.87 o 
   4   5  18        5.26        2.17      2.39 o 
   5   5  18       20.64       21.27      3.31 o 
  -5   6  18       13.48       12.85      3.53 o 
  -4   6  18       26.91       31.73      6.75 o 
  -3   6  18       23.28       27.06      2.24 o 
  -2   6  18       63.17       67.36      4.83 o 
  -1   6  18       24.54       26.18      1.86 o 
   0   6  18        9.79       11.10      1.76 o 
   1   6  18       27.17       28.57      6.11 o 
   2   6  18       42.78       45.54      2.92 o 
   3   6  18        1.04        3.22      2.54 o 
   4   6  18        1.61        3.86      2.79 o 
  -4   7  18        3.03       10.67      7.32 o 
  -3   7  18       48.17       39.29      4.67 o 
  -2   7  18        0.89       -0.55      6.78 o 
  -1   7  18       23.41       26.47      4.89 o 
   0   7  18       30.50       28.87      2.66 o 
   1   7  18        4.10        1.38      2.89 o 
   2   7  18       19.06       19.03      3.04 o 
   3   7  18        1.32        4.10      3.03 o 
  -2   8  18        0.75       -0.12      3.66 o 
  -1   8  18        0.63        4.03      4.57 o 
   0   8  18        5.37        2.11      3.02 o 
   1   8  18        0.01        1.01      3.26 o 
  -7   1  19        0.02       -4.14      4.14 o 
  -6   1  19        7.32        7.39      1.83 o 
  -5   1  19       73.46       66.58      1.84 o 
  -4   1  19       54.81       42.24      1.53 o 
  -3   1  19       32.88       40.43      1.49 o 
  -2   1  19      226.29      237.62      4.14 o 
  -1   1  19       15.55       12.98      1.69 o 
   0   1  19      532.41      564.89     10.79 o 
   1   1  19      536.92      563.33      8.72 o 
   2   1  19      140.84      137.83      7.59 o 
   3   1  19       95.94       90.14      2.75 o 
   4   1  19      158.63      155.02      6.64 o 
   5   1  19       17.86       13.05      2.51 o 
   6   1  19        6.26        5.07      3.02 o 
  -7   2  19        2.30        7.05      3.00 o 
  -6   2  19        0.54       -2.29      2.29 o 
  -5   2  19       31.68       26.17      2.22 o 
  -4   2  19        4.60        4.22      0.66 o 
  -3   2  19        4.58        4.62      0.95 o 
  -2   2  19      239.28      231.51      4.38 o 
  -1   2  19        0.29       -0.55      1.60 o 
   0   2  19       28.84       32.20      1.90 o 
   1   2  19       62.61       57.95      2.81 o 
   2   2  19       12.47       13.26      2.44 o 
   3   2  19       41.13       33.50      2.75 o 
   4   2  19       66.19       65.18      4.97 o 
   5   2  19        0.00        0.10      2.23 o 
   6   2  19        1.85        1.91      3.75 o 
  -7   3  19        0.75       -0.52      2.58 o 
  -6   3  19        6.01        3.68      2.63 o 
  -5   3  19       84.53       77.40      3.50 o 
  -4   3  19        3.78        5.41      2.13 o 
  -3   3  19      165.08      146.43      2.98 o 
  -2   3  19      238.37      239.06      8.79 o 
  -1   3  19      445.56      467.66      7.58 o 
   0   3  19      266.27      266.88      5.61 o 
   1   3  19      469.80      500.21      9.03 o 
   2   3  19       56.03       56.14      2.54 o 
   3   3  19        4.85        6.65      3.72 o 
   4   3  19       15.98       15.21      2.72 o 
   5   3  19       43.96       37.26      3.88 o 
   6   3  19        2.37        6.49      3.44 o 
  -6   4  19       16.18       17.73      6.49 o 
  -5   4  19        0.32        0.23      1.56 o 
  -4   4  19       55.65       57.30      2.68 o 
  -3   4  19        0.74        1.36      1.07 o 
  -2   4  19      314.03      325.00      5.43 o 
  -1   4  19       87.94       84.54      2.64 o 
   0   4  19       37.11       34.65      1.90 o 
   1   4  19      176.74      175.44      3.81 o 
   2   4  19      174.13      173.15      9.27 o 
   3   4  19        3.82        5.82      2.35 o 
   4   4  19        2.12       -0.22      4.01 o 
   5   4  19       23.81       27.97      7.59 o 
  -6   5  19        5.27        7.16      5.63 o 
  -5   5  19        4.18        5.62      3.95 o 
  -4   5  19       13.90       10.93      1.99 o 
  -3   5  19        0.04        1.30      1.22 o 
  -2   5  19      135.65      147.45      3.71 o 
  -1   5  19       12.39       14.35     10.18 o 
   0   5  19       84.78       85.48      2.93 o 
   1   5  19       14.36       11.22      3.41 o 
   2   5  19       14.89       13.70      2.12 o 
   3   5  19       11.50       16.17      3.27 o 
   4   5  19       18.41       16.72      2.76 o 
   5   5  19        2.66        1.44      3.48 o 
  -5   6  19        0.75        6.93      4.45 o 
  -4   6  19        4.10        1.11      3.62 o 
  -3   6  19       13.10        8.20      3.24 o 
  -2   6  19      122.59      116.34     10.45 o 
  -1   6  19       24.97       23.05      1.95 o 
   0   6  19       28.94       23.87      3.67 o 
   1   6  19        7.30        5.27      2.16 o 
   2   6  19       79.54       79.03      5.17 o 
   3   6  19       10.20        8.90      3.60 o 
   4   6  19        5.47        8.48      3.24 o 
  -3   7  19        0.11        0.55      4.01 o 
  -2   7  19       55.87       53.31      5.34 o 
  -1   7  19       14.92       15.16      3.88 o 
   0   7  19        0.03        1.30      2.75 o 
   1   7  19        0.02        1.41      2.37 o 
   2   7  19       10.92        3.72      3.01 o 
  -7   0  20        0.89        1.65      6.68 o 
  -6   0  20        5.01        8.11      1.71 o 
  -5   0  20       27.62       31.57      2.51 o 
  -4   0  20      424.97      406.96     11.03 o 
  -3   0  20      137.06      128.18      4.35 o 
  -2   0  20       65.66       63.46      3.06 o 
  -1   0  20      247.29      247.46      8.39 o 
   0   0  20        0.25        4.09      1.74 o 
   1   0  20       27.89       33.98      2.75 o 
   2   0  20      435.21      445.79      9.27 o 
   3   0  20       26.09       17.76      2.79 o 
   4   0  20       33.56       28.34      3.40 o 
   5   0  20        5.42        5.38      3.22 o 
   6   0  20        6.20        6.02      3.92 o 
  -7   1  20        4.60        4.92      5.07 o 
  -6   1  20        0.02        2.26      1.80 o 
  -5   1  20       59.37       53.64      1.77 o 
  -4   1  20       73.08       59.12      1.52 o 
  -3   1  20       95.38       81.52      3.08 o 
  -2   1  20       69.70       74.49      2.27 o 
  -1   1  20      178.45      181.45      3.45 o 
   0   1  20       60.63       62.72      3.40 o 
   1   1  20        0.01        1.25      1.38 o 
   2   1  20       57.58       58.99      4.90 o 
   3   1  20        2.84        2.77      1.83 o 
   4   1  20       13.46       15.14      3.74 o 
   5   1  20        0.29        0.79      5.52 o 
   6   1  20        0.82        2.71      2.43 o 
  -7   2  20        7.68        2.88      4.94 o 
  -6   2  20        1.81       -0.08      2.97 o 
  -5   2  20        0.02       -0.30      2.46 o 
  -4   2  20        3.60        4.12      1.25 o 
  -3   2  20       35.22       33.60      1.65 o 
  -2   2  20       81.77       75.52      2.43 o 
  -1   2  20      232.02      232.21     10.32 o 
   0   2  20      133.73      142.91      3.61 o 
   1   2  20      725.65      799.65     17.23 o 
   2   2  20        0.38        2.27      2.75 o 
   3   2  20      384.47      381.24     34.28 o 
   4   2  20       40.54       42.15      6.89 o 
   5   2  20       23.81       26.67      4.46 o 
   6   2  20        2.78        0.01      3.60 o 
  -6   3  20        0.90        0.32      2.34 o 
  -5   3  20       22.17       19.37      2.82 o 
  -4   3  20        0.22        1.01      1.48 o 
  -3   3  20        2.18        1.73      1.15 o 
  -2   3  20       18.44       12.07      1.74 o 
  -1   3  20      992.12     1046.48     50.33 o 
   0   3  20      130.98      120.97      8.14 o 
   1   3  20       73.29       84.04      3.17 o 
   2   3  20       94.35      105.98      8.44 o 
   3   3  20        4.23       -0.24      2.33 o 
   4   3  20       40.82       50.13      4.68 o 
   5   3  20        0.42        1.59      2.61 o 
   6   3  20        0.81        2.25      5.34 o 
  -6   4  20       15.47       17.35      6.93 o 
  -5   4  20        2.00        1.47      1.93 o 
  -4   4  20        1.49        1.21      1.60 o 
  -3   4  20       70.79       76.08      2.54 o 
  -2   4  20       16.30       14.40      2.21 o 
  -1   4  20      110.49      114.86      4.31 o 
   0   4  20        2.04        6.11      8.82 o 
   1   4  20       92.30      101.24      4.85 o 
   2   4  20       86.14       90.09      5.67 o 
   3   4  20       70.04       76.32      4.24 o 
   4   4  20        0.36       -5.27      5.28 o 
   5   4  20        0.19        1.05      3.25 o 
  -5   5  20       46.59       45.21      5.14 o 
  -4   5  20        0.01        3.50      1.96 o 
  -3   5  20        2.42        6.07      2.09 o 
  -2   5  20       38.28       30.28      1.60 o 
  -1   5  20       89.47       82.61      3.62 o 
   0   5  20        2.52        3.07      1.64 o 
   1   5  20       23.81       27.15      2.76 o 
   2   5  20      198.27      196.27     16.39 o 
   3   5  20       17.44       14.98      2.67 o 
   4   5  20       12.58       11.95      2.59 o 
  -4   6  20        4.89        1.93      5.39 o 
  -3   6  20        5.09       -2.47      4.05 o 
  -2   6  20       43.11       41.00      2.97 o 
  -1   6  20        1.16        0.36      1.84 o 
   0   6  20        9.65       12.77      2.38 o 
   1   6  20        2.74        2.40      2.60 o 
   2   6  20       82.63       84.74     10.06 o 
   3   6  20        3.02        2.24      3.07 o 
  -3   7  20       14.28       15.78      7.73 o 
  -2   7  20        4.28        4.01      3.15 o 
  -1   7  20       64.41       64.51      5.00 o 
   0   7  20        4.20        7.28      2.39 o 
   1   7  20       21.36       24.40      3.56 o 
   2   7  20       17.08       14.00      3.02 o 
  -7   1  21       49.55       52.94      9.23 o 
  -6   1  21        1.12        3.02      2.36 o 
  -5   1  21        0.85        2.01      0.89 o 
  -4   1  21      202.02      184.61      3.34 o 
  -3   1  21       13.80       11.65      2.42 o 
  -2   1  21       12.22       10.90      1.40 o 
  -1   1  21       23.27       22.58      1.77 o 
   0   1  21     2987.62     3246.57     40.40 o 
   1   1  21       38.92       41.99      1.97 o 
   2   1  21       59.04       64.59      2.82 o 
   3   1  21       72.22       69.85      3.49 o 
   4   1  21       61.32       56.86      3.38 o 
   5   1  21        0.51       -0.27      2.38 o 
   6   1  21        6.85        4.14      2.74 o 
  -7   2  21       21.17       26.03      4.74 o 
  -6   2  21        0.58        0.56      2.52 o 
  -5   2  21       11.22        5.03      2.32 o 
  -4   2  21       29.03       26.82      1.29 o 
  -3   2  21       33.62       24.89      1.51 o 
  -2   2  21       20.21       22.02      1.95 o 
  -1   2  21        2.65        2.12      2.39 o 
   0   2  21       16.50       24.44      1.87 o 
   1   2  21       37.22       45.43      2.51 o 
   2   2  21       10.06       16.20      2.35 o 
   3   2  21       14.09       13.95      2.56 o 
   4   2  21       15.36       14.51      2.56 o 
   5   2  21        0.48        1.68      3.69 o 
  -6   3  21       44.06       43.28      4.16 o 
  -5   3  21        1.53        2.05      2.88 o 
  -4   3  21        8.91        9.04      2.24 o 
  -3   3  21      150.91      149.88      3.52 o 
  -2   3  21       91.50       84.55      3.28 o 
  -1   3  21       84.25       79.11      2.80 o 
   0   3  21        1.82        1.57      1.42 o 
   1   3  21      194.85      205.25      5.59 o 
   2   3  21       53.71       59.15      3.46 o 
   3   3  21        2.31        1.77      2.83 o 
   4   3  21       22.97       22.12      3.04 o 
   5   3  21        5.74        7.50      2.92 o 
  -6   4  21        0.49       -1.38      4.73 o 
  -5   4  21        4.69        6.03      5.48 o 
  -4   4  21       59.92       62.33      2.93 o 
  -3   4  21        2.43        1.25      1.49 o 
  -2   4  21       40.31       35.63      1.92 o 
  -1   4  21        6.29        6.57      3.66 o 
   0   4  21       28.13       27.15      2.61 o 
   1   4  21      107.09      106.09      5.19 o 
   2   4  21       84.16       91.42      4.67 o 
   3   4  21        5.94        6.41      2.46 o 
   4   4  21        2.34        6.04      5.77 o 
   5   4  21       29.16       31.29      4.37 o 
  -5   5  21        6.84        6.57      9.25 o 
  -4   5  21        6.82        5.31      2.20 o 
  -3   5  21        3.78        6.83      2.06 o 
  -2   5  21        0.01        0.73      2.34 o 
  -1   5  21       21.77       19.47      2.04 o 
   0   5  21       70.28       74.59      3.50 o 
   1   5  21        0.47        1.90      2.33 o 
   2   5  21        0.79       -0.13      2.75 o 
   3   5  21        7.81        5.06      2.97 o 
   4   5  21        7.08        7.28      3.03 o 
  -4   6  21        0.16        7.78      5.77 o 
  -3   6  21        2.80        9.49      4.60 o 
  -2   6  21       44.76       35.35      4.27 o 
  -1   6  21        0.03        5.33      3.54 o 
   0   6  21        1.07        4.37      2.71 o 
   1   6  21       57.16       51.25      5.39 o 
   2   6  21       50.81       50.96      5.15 o 
   3   6  21        3.82       -0.83      2.84 o 
  -2   7  21        0.00       -4.58      4.58 o 
  -1   7  21        4.67        5.50      5.66 o 
   0   7  21        4.76        1.01      2.23 o 
   1   7  21        0.49        2.59      3.69 o 
  -6   0  22        0.18        7.17      5.62 o 
  -5   0  22       37.36       42.13      4.77 o 
  -4   0  22       58.03       60.73      3.70 o 
  -3   0  22      285.55      239.72      8.55 o 
  -2   0  22      137.77      126.88      5.38 o 
  -1   0  22       46.46       48.51      2.97 o 
   0   0  22        0.27       -0.03      2.06 o 
   1   0  22        7.83        5.93      1.95 o 
   2   0  22      132.19      131.95      6.20 o 
   3   0  22       11.55       13.54      3.20 o 
   4   0  22      103.55      116.18      6.54 o 
   5   0  22       18.12       24.15      4.00 o 
  -6   1  22       21.54       30.23      2.95 o 
  -5   1  22        7.07       10.32      3.57 o 
  -4   1  22        5.69        5.94      1.24 o 
  -3   1  22        0.05       -0.25      1.22 o 
  -2   1  22       18.77       17.79      1.74 o 
  -1   1  22      140.05      150.18      4.16 o 
   0   1  22      410.89      446.19      8.83 o 
   1   1  22      519.42      561.68     14.51 o 
   2   1  22       10.60        9.89      4.17 o 
   3   1  22        0.03        2.11      2.07 o 
   4   1  22        0.25       -1.29      2.27 o 
   5   1  22        0.11       -1.13      2.29 o 
  -6   2  22        0.27       -0.57      5.02 o 
  -5   2  22        1.09        1.33      2.57 o 
  -4   2  22       24.90       24.42      1.51 o 
  -3   2  22      230.51      228.54      5.26 o 
  -2   2  22       12.48       10.88      1.51 o 
  -1   2  22       13.52       10.23      1.98 o 
   0   2  22       18.14       14.39      2.60 o 
   1   2  22      413.96      414.91     27.00 o 
   2   2  22        0.05        2.50      2.49 o 
   3   2  22        0.24       -2.29      2.29 o 
   4   2  22       39.07       39.92      6.35 o 
   5   2  22        9.30        2.81      5.94 o 
  -6   3  22       51.65       59.18      4.14 o 
  -5   3  22        6.79        3.03      3.21 o 
  -4   3  22        7.06        2.87      2.57 o 
  -3   3  22       79.27       74.61      2.74 o 
  -2   3  22        1.50        1.39      1.81 o 
  -1   3  22        0.14       -0.19      1.67 o 
   0   3  22       85.64       83.45      4.14 o 
   1   3  22       82.57       80.43      3.61 o 
   2   3  22      104.41      108.29      4.72 o 
   3   3  22      106.79       92.48      4.70 o 
   4   3  22       30.49       27.88      3.95 o 
   5   3  22        3.82        5.35      4.70 o 
  -5   4  22        0.33       -1.72      2.93 o 
  -4   4  22        0.92       -2.01      2.78 o 
  -3   4  22       53.32       52.80      2.75 o 
  -2   4  22       18.72       19.08      3.80 o 
  -1   4  22        1.37        2.11      2.23 o 
   0   4  22        4.30        7.04      2.29 o 
   1   4  22      115.97      133.63      9.55 o 
   2   4  22        0.35        1.24      2.52 o 
   3   4  22        4.75        6.11      2.71 o 
   4   4  22       17.66       17.71      4.00 o 
  -5   5  22       10.88       12.64      4.26 o 
  -4   5  22        7.68        3.91      2.78 o 
  -3   5  22        0.02        3.96      2.95 o 
  -2   5  22       26.04       22.80      2.48 o 
  -1   5  22        2.02        1.89      2.27 o 
   0   5  22        0.05        0.51      2.02 o 
   1   5  22       10.44        9.39      2.99 o 
   2   5  22        3.99        2.74      2.84 o 
   3   5  22        0.87        0.80      3.20 o 
  -3   6  22        0.04        0.09      4.51 o 
  -2   6  22       15.08        7.71      2.90 o 
  -1   6  22       12.61       11.75      3.97 o 
   0   6  22        0.30        4.50      3.44 o 
   1   6  22        1.87       -0.09      2.72 o 
   2   6  22       31.90       35.68      4.34 o 
  -6   1  23        1.42       -1.29      3.42 o 
  -5   1  23       22.93       26.84      5.77 o 
  -4   1  23       58.48       55.41      5.66 o 
  -3   1  23        1.36       -0.43      1.29 o 
  -2   1  23       33.32       33.96      2.09 o 
  -1   1  23        4.49        3.23      1.52 o 
   0   1  23       93.90       95.59      3.84 o 
   1   1  23      119.38      133.31      4.66 o 
   2   1  23        4.09       -0.75      2.39 o 
   3   1  23       55.17       59.38      3.84 o 
   4   1  23        7.93        6.67      2.78 o 
   5   1  23       16.01       13.66      3.17 o 
  -6   2  23        0.28        1.67      5.26 o 
  -5   2  23        3.46        3.47      2.98 o 
  -4   2  23        0.01       -1.06      1.52 o 
  -3   2  23        0.03        2.57      1.43 o 
  -2   2  23       13.22       11.52      1.73 o 
  -1   2  23        6.40        4.76      1.75 o 
   0   2  23       11.03        9.24      2.17 o 
   1   2  23       23.21       21.42      2.67 o 
   2   2  23       10.46        6.33      3.08 o 
   3   2  23        7.60        6.47      3.15 o 
   4   2  23       13.28        9.79      3.44 o 
   5   2  23       19.15       18.81      4.33 o 
  -5   3  23        0.01       -0.47      2.82 o 
  -4   3  23       10.19       10.79      3.87 o 
  -3   3  23       67.86       70.87      2.78 o 
  -2   3  23        3.15        3.59      1.72 o 
  -1   3  23       61.44       48.43      2.91 o 
   0   3  23       30.59       28.65      2.39 o 
   1   3  23        8.78        8.50      2.39 o 
   2   3  23        2.17        2.87      3.04 o 
   3   3  23        0.21        1.37      2.80 o 
   4   3  23        4.97        6.88      4.54 o 
  -5   4  23        0.62       -3.02      3.02 o 
  -4   4  23       10.18       15.02      4.50 o 
  -3   4  23        0.85        2.62      2.35 o 
  -2   4  23       48.71       48.38      5.33 o 
  -1   4  23       27.62       38.88      2.84 o 
   0   4  23        3.03       -0.57      2.31 o 
   1   4  23        2.66       -1.62      2.25 o 
   2   4  23       21.29       20.59      3.52 o 
   3   4  23       24.16       24.37      3.00 o 
   4   4  23        9.91        5.25      4.68 o 
  -4   5  23        5.92        3.97      4.78 o 
  -3   5  23        1.18       -0.12      5.37 o 
  -2   5  23        2.71        3.15      2.54 o 
  -1   5  23        0.02       -0.39      2.26 o 
   0   5  23       15.09       15.52      3.29 o 
   1   5  23       14.44       11.68      3.52 o 
   2   5  23       39.25       40.76      9.76 o 
   3   5  23        6.56        9.96      3.19 o 
  -3   6  23       10.29       12.74      4.36 o 
  -2   6  23       52.43       49.85      4.21 o 
  -1   6  23        3.67        3.44      2.48 o 
   0   6  23       19.48       20.82      4.15 o 
   1   6  23       12.26       11.66      3.76 o 
  -6   0  24       34.06       29.94      6.20 o 
  -5   0  24       11.06       21.34      3.28 o 
  -4   0  24       14.26        7.53      2.43 o 
  -3   0  24        2.89        5.19      2.21 o 
  -2   0  24      100.02       98.06      4.46 o 
  -1   0  24       23.13       30.55      3.23 o 
   0   0  24       45.73       42.17      3.22 o 
   1   0  24        1.47        3.59      4.44 o 
   2   0  24      413.34      442.10     15.77 o 
   3   0  24       27.74       18.50      3.81 o 
   4   0  24       19.14       16.60      4.47 o 
   5   0  24        2.94       -1.46      4.31 o 
  -6   1  24       11.52       12.09      5.95 o 
  -5   1  24        2.09        4.98      7.41 o 
  -4   1  24        0.13        3.17      1.67 o 
  -3   1  24        0.86       -0.49      1.39 o 
  -2   1  24        1.09        1.21      2.24 o 
  -1   1  24       30.76       32.80      2.51 o 
   0   1  24       13.19       16.17      1.94 o 
   1   1  24       11.37        7.35      2.15 o 
   2   1  24        1.15        2.83      2.14 o 
   3   1  24        9.48        7.69      2.58 o 
   4   1  24        4.53        4.10      2.68 o 
   5   1  24       18.74       16.25      4.29 o 
  -5   2  24        0.88        0.80      2.79 o 
  -4   2  24        1.47        1.44      1.79 o 
  -3   2  24       61.13       52.25      2.48 o 
  -2   2  24       24.55       20.05      1.93 o 
  -1   2  24       44.86       42.41      2.31 o 
   0   2  24       61.15       69.29      3.46 o 
   1   2  24        1.38       -0.99      4.45 o 
   2   2  24        0.64       -1.22      2.25 o 
   3   2  24       73.62       80.87      7.32 o 
   4   2  24       52.47       45.71      3.65 o 
  -5   3  24        0.19       -0.38      2.82 o 
  -4   3  24        0.09       -1.26      2.82 o 
  -3   3  24        5.89        2.20      1.89 o 
  -2   3  24        7.40        7.76      2.74 o 
  -1   3  24       36.89       34.50      8.28 o 
   0   3  24        0.66        1.97      2.25 o 
   1   3  24       11.51       15.11      3.29 o 
   2   3  24       47.83       41.74      7.12 o 
   3   3  24        3.12        4.15      3.24 o 
   4   3  24        3.91        4.54      9.12 o 
  -4   4  24       17.64       26.77      4.60 o 
  -3   4  24        6.67        5.51      2.09 o 
  -2   4  24        0.03        0.72      2.49 o 
  -1   4  24        5.71        5.89      7.15 o 
   0   4  24       62.72       80.19      3.92 o 
   1   4  24       44.15       47.55      4.19 o 
   2   4  24        0.01        1.70      3.08 o 
   3   4  24       13.21        8.70      3.60 o 
  -3   5  24        0.60       -1.06      5.90 o 
  -2   5  24       13.04       12.72      3.82 o 
  -1   5  24       42.79       42.98      7.34 o 
   0   5  24       34.39       36.97     10.90 o 
   1   5  24        0.26        5.68      5.30 o 
   2   5  24        4.44        7.41      7.11 o 
  -1   6  24        1.66        5.46      2.95 o 
   0   6  24        0.01       -2.52      3.76 o 
  -5   1  25        2.62        9.58      3.23 o 
  -4   1  25        5.58        4.12      2.09 o 
  -3   1  25        7.63        5.97      2.20 o 
  -2   1  25        8.28        7.39      1.77 o 
  -1   1  25       32.07       28.61      2.41 o 
   0   1  25        0.27        0.20      1.74 o 
   1   1  25       99.96      104.36      4.09 o 
   2   1  25        8.59        6.13      2.37 o 
   3   1  25        0.64       -2.05      2.68 o 
   4   1  25       11.82       11.57      5.81 o 
  -5   2  25        4.26        8.62      3.22 o 
  -4   2  25        3.79        3.64      3.18 o 
  -3   2  25       24.72       24.92      3.02 o 
  -2   2  25        3.40        4.13      3.14 o 
  -1   2  25        0.00        1.33      1.99 o 
   0   2  25       16.21       19.90      2.89 o 
   1   2  25        0.43       -2.62      2.80 o 
   2   2  25        2.75       -0.11      2.37 o 
   3   2  25       72.81       85.42      4.62 o 
   4   2  25        0.06       -2.35      3.73 o 
  -5   3  25       95.80      112.25      6.99 o 
  -4   3  25       11.79       13.23      3.71 o 
  -3   3  25       26.16       22.67      3.00 o 
  -2   3  25       21.99       21.28      4.94 o 
  -1   3  25       23.80       23.51      2.80 o 
   0   3  25       37.01       31.39      3.65 o 
   1   3  25        0.01        1.55      2.46 o 
   2   3  25       25.23       24.32      4.34 o 
   3   3  25        1.36        2.57      3.22 o 
  -4   4  25        1.96        1.60      3.13 o 
  -3   4  25        1.02        1.29      2.85 o 
  -2   4  25        4.80        1.33      3.50 o 
  -1   4  25        2.71        2.46      5.51 o 
   0   4  25        4.42        5.53      2.97 o 
   1   4  25        0.10       -0.63      2.71 o 
   2   4  25        0.93        3.10      2.63 o 
   3   4  25        2.66        5.15      4.18 o 
  -3   5  25        2.33       -1.65      2.82 o 
  -2   5  25       24.48       18.97      3.46 o 
  -1   5  25       28.43       35.84      4.60 o 
   0   5  25        3.97        6.44      3.19 o 
   1   5  25        4.58        3.83      3.30 o 
  -5   0  26        0.76        3.69      5.24 o 
  -4   0  26        7.61       12.39      2.95 o 
  -3   0  26       37.82       27.85      4.13 o 
  -2   0  26       22.50       15.44      2.62 o 
  -1   0  26       56.98       58.08      4.49 o 
   0   0  26       11.57       13.71      3.84 o 
   1   0  26       64.47       55.75      4.94 o 
   2   0  26        2.68        4.25      3.29 o 
   3   0  26        7.38       16.03      4.42 o 
   4   0  26        5.81        0.22      4.39 o 
  -5   1  26        0.10        4.65      4.29 o 
  -4   1  26       11.41       14.35      3.62 o 
  -3   1  26        3.72        3.71      3.22 o 
  -2   1  26        0.62       -0.98      2.03 o 
  -1   1  26        1.98        3.30      2.15 o 
   0   1  26        0.58        1.95      2.02 o 
   1   1  26        5.54        0.73      2.15 o 
   2   1  26       12.45        8.71      2.69 o 
   3   1  26       10.57        8.51      3.06 o 
  -4   2  26        4.96       12.65      3.43 o 
  -3   2  26        3.72        7.78      7.77 o 
  -2   2  26        1.54        1.68      1.73 o 
  -1   2  26        5.60        3.57      1.89 o 
   0   2  26       20.28       19.06      2.66 o 
   1   2  26       17.25       15.92      3.08 o 
   2   2  26        5.36        5.02      3.77 o 
   3   2  26        0.69       -0.81      3.38 o 
  -4   3  26        3.06        5.38      4.30 o 
  -3   3  26        1.24       -1.60      3.36 o 
  -2   3  26        0.00        0.28      2.20 o 
  -1   3  26        0.41        0.39      2.83 o 
   0   3  26        4.93        6.76      3.17 o 
   1   3  26       27.31       28.61      3.84 o 
   2   3  26        7.19        5.09      6.21 o 
   3   3  26        0.30       -2.20      4.42 o 
  -3   4  26        0.20        0.43      3.19 o 
  -2   4  26        0.63        5.25      4.64 o 
  -1   4  26        0.16        0.55      3.09 o 
   0   4  26        3.57        1.42      4.57 o 
   1   4  26        0.37        7.63     13.53 o 
   2   4  26        0.15        3.55      4.39 o 
  -1   5  26        0.02       -3.78      3.78 o 
   0   5  26        0.12       -2.43      3.49 o 
  -4   1  27        0.01        2.57      3.71 o 
  -3   1  27        0.78       -0.33      2.97 o 
  -2   1  27        2.09        4.32      1.91 o 
  -1   1  27        2.18       -1.35      2.01 o 
   0   1  27       12.09        9.16      2.23 o 
   1   1  27       12.81       13.33      2.70 o 
   2   1  27       92.75      110.65      8.83 o 
   3   1  27        0.03       -0.10      2.96 o 
  -4   2  27        2.21       -1.20      3.13 o 
  -3   2  27       25.79       34.27     10.31 o 
  -2   2  27        1.36       -0.24      2.34 o 
  -1   2  27        0.15        3.81      2.37 o 
   0   2  27        0.47        1.16      2.22 o 
   1   2  27        1.41        5.63      7.32 o 
   2   2  27       11.00       13.85      2.88 o 
   3   2  27        9.11        5.46      4.51 o 
  -3   3  27        0.52       -3.20      4.50 o 
  -2   3  27        7.42        9.12      3.38 o 
  -1   3  27        5.04        2.41      2.00 o 
   0   3  27        2.88        8.67      3.53 o 
   1   3  27        7.11        0.07      3.64 o 
   2   3  27        5.14        7.19      3.23 o 
  -2   4  27        2.01        2.73      3.40 o 
  -1   4  27        1.61        2.59      3.35 o 
   0   4  27        1.23       -1.85      2.65 o 
   1   4  27       14.25       15.19      4.24 o 
  -4   0  28        9.31        9.77      5.37 o 
  -3   0  28        0.43        7.22      5.77 o 
  -2   0  28       37.77       44.72      5.11 o 
  -1   0  28        4.87       12.18      4.49 o 
   0   0  28        0.83       -2.04      3.14 o 
   1   0  28        1.18       -1.90      2.92 o 
   2   0  28        0.48        3.37      4.99 o 
  -3   1  28        0.00        1.25      7.42 o 
  -2   1  28        0.08        2.68      2.37 o 
  -1   1  28        0.84        2.75      3.25 o 
   0   1  28        0.04        6.23      2.37 o 
   1   1  28        3.54        6.08      2.95 o 
   2   1  28        0.01       -1.45      3.37 o 
  -3   2  28       17.21       14.80      4.62 o 
  -2   2  28        6.07        3.54      2.84 o 
  -1   2  28       21.29       28.54     16.15 o 
   0   2  28        0.26       -0.77      2.65 o 
   1   2  28        4.57        1.03      3.09 o 
   2   2  28       34.27       25.05      3.32 o 
  -2   3  28        8.83        5.68      3.08 o 
  -1   3  28        1.32        5.44      2.49 o 
   0   3  28        1.20        0.27      4.31 o 
   1   3  28       18.40       17.84      7.76 o 
  -2   1  29        9.90       13.35      4.80 o 
  -1   1  29       18.68       19.06      3.32 o 
   0   1  29       16.18       11.44      2.83 o 
   1   1  29        1.53       -0.86      2.64 o 
  -2   2  29       15.84        8.35      9.72 o 
  -1   2  29        0.12        0.19      3.31 o 
   0   2  29        0.26       -1.82      3.36 o 
                                                 
